# Supplementary material for: Assessment tools for transition readiness in adolescents with inflammatory bowel disease: A scoping review
Source: PLoS One. 2025 Jan 7;20(1):e0317109. doi: 10.1371/journal.pone.0317109 (PMC11706401; doi:10.1371/journal.pone.0317109)
Supplement: S1 Table — (XLSX) [file pone.0317109.s001.xlsx]

## Sheet: Sheet1
S1 Table. Content, reliability and validity of transition readiness assessment tools (n=20).
Name of tool		Reliability					Validity							Population of validility
		Internal consistency		Split-half reliability	Test-retest reliability	Inter-rater	Content validity	Face validity	Concurrent validity	Construct validity			Predictive validity
		Cronbach’s alphaf of scale	Cronbach’s alphaf of subscales							CFA	EFA	Known-Groups validity
TRAQ	TRAQ-29items	0.93.	0.82~0.92	Scores for two domains were moderately correlated (r=0.46, p<.0001).	-	-	-	-	-	-	2 factors account for 68% of the total variance in the transition readiness measurement.	For Self-Management, older age(p<.0001) and a primary diagnosis of an activity-limiting health condition (vs. mental illness/cognitive impairment) (p<.0001) were associated with higher scores. For Self-Advocacy, a primary diagnosis of activity-limiting health condition (p=0.007) and female gender (p=0.006) were associated with higher scores.	-	192 YSHCN aged 16–26 years in three primary diagnostic categories：Activity Limiting Physical Condition,Cognitive Impairment, and Mental Health Condition.
	TRAQ-20items	0.94	0.67~0.90	-	-	-	-	-	-	-	For the 20-item analysis, the 5 largest eigenvalues for the final EFAwere 21.36, 2.59, 1.24, 1.07, and 0.92. The next largest eigenvalue was 0.47.he P value for goodness of fit was .15, the RMSEA (95% confidence interval) was 0.0268 (0, 0.0463), with a probability of close fit P value of .098. GFI was 0.92, and the Bentler comparative fit index was 0.992.	-	-	526 AYA with special health care needs aged 14 to 21 years
	Argentinian Version	0.81	0.30~0.71	-	-	-	-	96.3%patients understood the questionnaire and completed it correctly,in self-administered modality, in a short time (median: 5 minutes), with little or no help (81%).	-	-	-	Construct validity was demonstrated by testing different hypotheses (all p < 0.05): discrimination by age ≥ 16 years (3.01 vs. 3.34), sex(women: 3.38 > men: 3.12) and having plans for the future (without plans: 3.01 < with plans: 3.34);correlation with self-perception scale (r= 0.49）	-	191Patients with chronic conditions aged 14 years or older treated at Hospital Garrahan.(Gastro.=23)
	Japanese version	0.94	0.8~0.96	-	-	-	-	Mean response time was 3 min 57 s (range, 2 min 24 s–6 min 20 s)		-	-	The known-groups analysis revealed that older participants (r = 0.23, P = 0.044), those having knowledge of the disease name (yes [4.0] vs no [3.4]; P < 0.001), and making unaccompanied hospital visits (with parent/others [3.7] vs alone [4.4]; P <0.001) had significantly higher total TRAQ scores.	-	76 participants aged 16-20.The main diseases were kidney disease (n = 32), CHD (n =26), and others (n = 18)
	TRAQ20-Item New	-	0.76~0.94	-	-	-	-	-	-	The final model for the 20 item, 4 domain subscale questionnaire exhibited good to excellent fit to the data, χ2(164) = 887.239, p <. 001, CFI = 0.943, TLI = 0.93, RMSEA = 0.0942 (90% CI: 0.090, 0. 114), WRMR= 1.111.	-	-	-	386 youth between 16 and 24 years old
	Hungarian Version	0.865	0.546~0.827	-	A total of 63.4% of the adolescents returned the retest survey on time, and the test–retest reliability result was below the acceptable threshold (ρ = 0.034, p = 0.779).	-	-	-	-	The RMSEA demonstrated a reasonable fit value, and the CFI, and TLI were statistically acceptable (RMSEA: 0.084 [CI: 0.068–0.101]; and CFI: 0.977; TLI: 0.972).	-	-	-	112Young people with IBD aged 15–19 years
	TRAQ-NL	0.87	-	-	-	-	-	-	-	The Rasch model (ranging from 0 to 1) showed that the TRAQ discriminated well between different levels of transfer readiness, with the best discrimination between low/absence (0) and high (0.75) levels of transfer readiness.	-	Younger patients, concomitant illness, fewer visits to the transition clinic, and parental dependence were associated with significantly lower TRAQ scores.	-	136 AYA with IBD , median age 17.5 years (range 15.7-20.4)
The UNCTRxANSITION Scale		.-	0.34 ~0.74	-	-	This resulted in a weighted kappa statistic of 0.71 (95% CI: 0.64, 0.77).	-	-	-	-	-	-	-	128 adolescents and young adults, ranging in age from 12 to 20IBD 46，CKD/HTN 51，Renal transplant 11，SLE 1，SCD 13，Diabetes mellitus 6
ADAPT		-	The ordinal alphis 0.57–0.99.	-	-	-	-	-	-	In each sample, the p-values of the loading factor estimates within each construct demonstrate that items are associated strongly with their hypothesized construct. In addition, the association between the two constructs in all 3 samples is also significant (p<.001). The other fit statistics measured in the CFA（CFI0.792/0.974/0.892; TLI0.664/0.958/0.826）		-	-	780Health Plan #1，575Health Plan #2，293Health Plan #2 aged from 16 to 17 years old with Complex Chronic or Non-Complex Chronic Health Condition
STARx	Initial Version	0.8	0.44~0.74	-	-	-	-	-	-	-	Examination of the eigenvalues and associated scree plot produced six primary factors accounting for 65% of the variance.	The STARx was developmentally sensitive, with older patients scoring significantly higher on nearly every factor than younger patients.	-	194 youth with chronic conditions, ages 12 to 25 years.The most common diagnoses among participants were chronic kidney disease (32%), end-stage kidney disease (14%), inflammatory bowel disease (29%) and cystic fibrosis (12%).Participants with systemic lupus erythematosus (SLE), sickle cells disease, hypertension and HIV were also recruited
	Chinese Version	0.83	0.78~0.82	-	For the full	-	-	-	-	Regarding model fitindices, relative Chi-square = 2.43, RMSEA = 0.068 (90% CI =0.054–0.081),SRMS = 0.065, CFI = 0.94, TLI = 0.93.	The three factors together explained 50.16% of the total variance.	-	The Chinese STARx Questionnaire was significantly correlated with shorter length of hospitalization and higher frequency of emergency room visit, but the correlations became insignificant after controlling for age.	624 AYAs aged 10–25 years with various chronic health conditions
					scale, ICC = 0.88, p < .001. At a subscale level, ICC was 0.78~0.80 ,p <.001.
	Hungarian Version	STARx-A0.415，STARx-P0.693	STARx-A 0.014–0.779,STARx-P 0.297–0.828	-	A total of 56.25% of the adolescents and adults returned the test, and the test–retest reliability was acceptable in both questionnaires (STARx-A: ρ = 0.787, p < 0.001; and STARx-P: ρ = 0.788, p < 0.001)	-	-	-	-	RMSEA was a poor fit, and CFI and TLI results were almost but not quite at the threshold of acceptable fit values in the STARx-A and STARx-P questionnaires: (RMSEA:0.123 [CI: 0.104–0.143] and 0.154 [CI: 0.134–0.173]; CFI: 0.865 and 0.878; TLI: 0.818 and 0.836,respectively)	-	-	-	112Young people with IBD aged 15–19 years
Revised Am I ON TRAC for Adult Care Questionnaire		-	Cronbach’s alpha coefficient for the 14-item unidimensional knowledge scale is 0.84.	-	-	-	-	Flesch-Kincaid reading level is 5.2, which is appropriate for youth 12 years and older.	Psychosocial Maturity Inventory had significant moderate correlations with the ON TRAC scores.	-	Component one accounted for 33.66% of the explained variance. Item loadings ranged from 0.44–0.66.	-	-	200 Youth ranged in age from 12–19， with 36% from diabetes, 27% cardiology, 27% gastroenterology and 10% neurology.
THRxEADS		-	-	-	-	-	-	-	-	-	-	-	-	Adolescence with a chronic health condition or disability
TRM		0.84	0.77~0.84	-	-	-	-	-	-	-	The three factors together explained 104.2% of the total variance. Item loadings ranged from 0.018–0.825.	There were no correlations between age and perceived knowledge (r =0.103) or perception of medical care domains (r = −0.150). Age had a significant correlation with the perceived self-efficacy domain, and the strength of the association was moderate (r =0.367, p <0.01).	-	63 subjects of adolescents aged 12-21 yrs, their parents, and their physicians in pediatric IBD centers.
State assessment questionnaire for transition		-	0.382~0.702	-	-	-	-	All participants were able to answer the questionnaire, taking between 6 and 10 minutes.	-	-	The two-component solution represents 48.8% of the total variance.	-	-	174 patients aged from 12 to 19 with a chronic condition
Good2Go		-	0.72~0.85	-	Intra-class coefficients between the two completions demonstrated test-retest reliability at 0.76, 0.70, and 0.80 for domains 1, 2, and 3, respectively.	-	-	Individual cognitive semi-structured interviews were performed in 5 adolescents (13–16 years) with chronic condition who were asked if items were understandable and adequately referred to relevant aspects of transition, and, if necessary, to suggest new wordings.	-	-	Exploratory factor analysis resulted in 3 factors(eigenvalue > 1) explaining more than 90% of item variance. Factorial structure was consistent among analyses with various imputation methods.	Good2Go domain scores were significantly higher in participants over 17 years of age.	-	321 patients aged from 14 to 18 with a chronic condition
Checklist for follow-up of adolescents with chronic illness		-	-	-	-	-	-	-	-	-	-	-	-	Adolescents with a chronic condition
RAISE		-	-	-	-	Developmental scales：modified kappas ranged from 0.74 to 1.00. Psychosocial stressor scales：Modified kappas for all item ranged from 0.91 to 1.00 .	Developmental scales: I-CVI values ranged from 0.76 to 1.00. S-FVI is 0.81-0.96. Psychosocial stressor scales: I-CVI values ranged from 0.92 to 1.00, S-CVI is 0.98–1.00.	-	-	-	-	-	-	36 experts from the fields of transition and child development
Self-assessment Scale of Transition readiness for Adolescents		0.821	0.806~0.868	0.869	0.851	-	I-CVI values ranged from 0.833 to 1.000; S-CVI is 0.936.	-	The correlation coefficient of the total score of TRAQ and Self-assessment Scale of Transition readiness for Adolescents was 0.437 (P <0.05), and the correlation coefficient of the scores of each dimension of the two questionnaires was 0.301 to 0.598 (all P <0.05)	Regarding model fitindices, relative Chi-square = 2.754, RMSEA = 0.065, CFI = 0.928, GFI=0.945, NFI = 0.913.	The six factors together explained 79.753% of the total variance. All item loadings was above 0.4.	-	-	582 patients aged from 14 to 16 with a chronic condition
CFA:Confirmatory Factor Analysis; EFA:Exploratory Factor Analysis; CFI:Comparative Fit Index; TLI: Tucker Lewis Index; RMSEA: Root Mean Square Error of Approximation; GFI: Goodness of Fit Index; NFI: Normed Fit Index; I-CVI: Item-lever Content validity index; S-CVI: Scale-lever Content validity index; FVI: Factorial Validity Index.
