# Supplementary material for: Assessment tools for transition readiness in adolescents with inflammatory bowel disease: A scoping review
Source: PLoS One. 2025 Jan 7;20(1):e0317109. doi: 10.1371/journal.pone.0317109 (PMC11706401; doi:10.1371/journal.pone.0317109)
Supplement: S2 Table — (XLSX) [file pone.0317109.s002.xlsx]

## Sheet: Sheet1
S2 Table. All studies identified through our literature search(n=2566)
Number	Publication Year	Author	Title	Language	Whether to Include	Reason(s) for Exclusion
1	2021	黄静; 王佳; 梁亚红; 王文娟; 王艳艳	青少年过渡期准备自评量表的编制及信效度检验	Chinese	No	Duplicate reports
2	2021	黄静; 王佳; 梁亚红; 王文娟; 王艳艳	青少年过渡期准备自评量表的编制及信效度检验	Chinese	No	Duplicate reports
3	2018	马佳莉; 盛楠; 丁文雯; 张莹	慢性病患儿过渡期准备对其生活质量的影响	Chinese	No	Duplicate reports
4	2022	刘军; 孙素亚	消化科护士对炎症性肠病患儿过渡期准备评估认知的质性研究	Chinese	No	Duplicate reports
5	2022	陈海丽; 肖志田; 叶敬花; 田小琴	癫痫患者从青少年到成人过渡期护理的研究进展	Chinese	No	Duplicate reports
6	2021	周丝丝; 巩格言; 马佳莉; 高雯颖; 张莹	慢性肾脏病患儿-家长过渡期准备与双方生活质量的互依关系分析	Chinese	No	Duplicate reports
7	2021	周丝丝; 巩格言; 马佳莉; 高雯颖; 张莹	慢性肾脏病患儿-家长过渡期准备与双方生活质量的互依关系分析	Chinese	No	Duplicate reports
8	2023	崔璀; 郑显兰; 陈文劲; 李双子	癫痫青少年至成人过渡期准备评估问卷的汉化和信效度检验	Chinese	No	Duplicate reports
9	2023	胡玉兰; 陈英; 田露; 崔金锐; 王梦月; 余艮珍	青少年慢性病患者过渡期护理研究进展	Chinese	No	Duplicate reports
10	2020	蒋鑫鑫; 单岩; 明静祎; 周越; 蒋婷婷; 蔡利; 高雅靖	国外青少年慢性病患者医疗过渡准备评估工具的研究进展	Chinese	No	Duplicate reports
11	2020	蒋鑫鑫; 单岩; 明静祎; 周越; 蒋婷婷; 蔡利; 高雅靖	国外青少年慢性病患者医疗过渡准备评估工具的研究进展	Chinese	No	Duplicate reports
12	2022	李京连;李倩;范艳竹	青少年癫痫患者向成人过渡期准备度的研究进展	Chinese	No	Duplicate reports
13	2022	钱佳艺;翟晓文;王颖雯;黄海英;段明霞;杜顺顺;成磊	儿童癌症幸存者向成人医疗过渡准备的最佳证据总结	Chinese	No	Duplicate reports
14	2011	刘霞	青少年未来取向问卷的编制	Chinese	No	Duplicate reports
15	2021	潘舒	基于护理过渡理论在早产儿照顾者出院准备度分析及护理干预的应用研究	Chinese	No	Duplicate reports
16	2022	王培影; 诸纪华; 唐晓敏; 炊琳博; Wang Peiying; Zhu Jihua; Tang Xiaoming; Cuan Linbo	CICU过渡期患儿家长需求的混合研究	Chinese	No	Duplicate reports
17	2023	王美娟; 王金瑞; 洪思思; 茹一帆; 高杨; 颜梦雅; 杨丹; 徐亦虹; 潘红英	1型糖尿病患者从儿科向成人医疗过渡管理的最佳证据总结	Chinese	No	Duplicate reports
18	2023	王美娟; 王金瑞; 洪思思; 茹一帆; 高杨; 颜梦雅; 杨丹; 徐亦虹; 潘红英	1型糖尿病患者从儿科向成人医疗过渡管理的最佳证据总结	Chinese	No	Duplicate reports
19	2021	成磊; 袁长蓉	儿童癌症幸存者向成人过渡期准备度的研究进展	Chinese	No	Duplicate reports
20	2023	余静雅; 戴燕; 吴孟航; 万娟; 袁邻雁; 李婷婷; YU Jingya; DAI Yan; WU Menghang; WAN Juan; YUAN Linyan; LI Tingting	肝移植患儿服药依从性的系统评价	Chinese	No	Duplicate reports
21	2014	李祖铃	转型时期伦敦的人口迁入	Chinese	No	Duplicate reports
22	2016	Hynes, Lisa; Byrne, Molly; Dinneen, Sean F.; McGuire, Brian E.; O'Donnell, Maire; Mc Sharry, Jennifer	Barriers and facilitators associated with attendance at hospital diabetes clinics among young adults (15-30 years) with type 1 diabetes mellitus: a systematic review	English	No	Duplicate reports
23	2014	Hilliard, Marisa E.; Perlus, Jessamyn G.; Clark, Loretta M.; Haynie, Denise L.; Plotnick, Leslie P.; Guttmann-Bauman, Ines; Iannotti, Ronald J.	Perspectives From Before and After the Pediatric to Adult Care Transition: A Mixed-Methods Study in Type 1 Diabetes	English	No	Duplicate reports
24	2020	Sadun, Rebecca E.	Mind the Gap Improving Care in Pediatric-to-Adult Rheumatology Transition Through Education	English	No	Duplicate reports
25	2017	Pierce, Jessica S; Aroian, Karen; Schifano, Elizabeth; Milkes, Amy; Schwindt, Tiani; Gannon, Anthony; Wysocki, Tim	Health Care Transition for Young Adults With Type 1 Diabetes: Stakeholder Engagement for Defining Optimal Outcomes.	English	No	Duplicate reports
26	2005	Lam, PY; Fitzgerald, BB; Sawyer, SM	Young adults in children's hospitals: why are they there?	English	No	Duplicate reports
27	2015	Webb, Lauren; Shah, Parag K; Harisiades, James P; Boudos, Rebecca; Agrawal, Rishi	Health care transition from pediatric care to adult care: opportunities and challenges under the Affordable Care Act.	English	No	Duplicate reports
28	2019	Munson, Michelle R; Narendorf, Sarah Carter; Ben-David, Shelly; Cole, Andrea	A mixed-methods investigation into the perspectives on mental health and professional treatment among former system youth with mood disorders.	English	No	Duplicate reports
29	2019	Munson, Michelle R; Narendorf, Sarah Carter; Ben-David, Shelly; Cole, Andrea	A mixed-methods investigation into the perspectives on mental health and professional treatment among former system youth with mood disorders.	English	No	Duplicate reports
30	2020	Johnson, Andrea D.; Pines, Eula; Seibenhener, Sherry; Wilburn, Shunda	Improving Transition Readiness in Young Adults With Sickle Cell Disease	English	No	Duplicate reports
31	2022	Cook, Karen A.; Bergeron, Kim	Palliative care for young adults with life-limiting conditions: public health recommendations	English	No	Duplicate reports
32	2016	Garvey, Katharine C.; Telo, Gabriela H.; Needleman, Joseph S.; Forbes, Peter; Finkelstein, Jonathan A.; Laffel, Lori M.	Health Care Transition in Young Adults With Type 1 Diabetes: Perspectives of Adult Endocrinologists in the U.S.	English	No	Duplicate reports
33	2016	Garvey, Katharine C.; Telo, Gabriela H.; Needleman, Joseph S.; Forbes, Peter; Finkelstein, Jonathan A.; Laffel, Lori M.	Health Care Transition in Young Adults With Type 1 Diabetes: Perspectives of Adult Endocrinologists in the U.S.	English	No	Duplicate reports
34	2018	Gauthier-Boudreault, Camille; Couture, Melanie; Gallagher, Frances	How to facilitate transition to adulthood? Innovative solutions from parents of young adults with profound intellectual disability.	English	No	Duplicate reports
35	2021	Kulakova, Elena; Nastausheva, Tatjana; Akchurin, Oleh; Koltakova, Maria; Zvyagina, Tatjana; Stebletsova, Anna; Ledovskih, Anastasija; De Ferris, Maria Diaz-gonzalez	HEALTHCARE TRANSITION READINESS ASSESSMENT TOOL FOR ADOLESCENTS WITH CHRONIC CONDITIONS: TRANSLATION, CULTURAL ADAPTATION, AND LINGUISTIC VALIDATION TO RUSSIAN	English	No	Duplicate reports
36	2018	Hart, Laura C; Maslow, Gary	The Medical Transition from Pediatric to Adult-Oriented Care: Considerations for Child and Adolescent Psychiatrists.	English	No	Duplicate reports
37	2020	Cheak-Zamora, Nancy; Teti, Michelle; Tait, Andrew	Development and Initial Testing of a Health-Related Independence Measure for Autistic Young Adults as Reported by Caregivers.	English	No	Duplicate reports
38	2018	Kerr, Helen; Price, Jayne; Nicholl, Honor; O'Halloran, Peter	Facilitating transition from children's to adult services for young adults with life-limiting conditions (TASYL): Programme theory developed from a mixed methods realist evaluation.	English	No	Duplicate reports
39	2018	Kerr, Helen; Price, Jayne; Nicholl, Honor; O'Halloran, Peter	Facilitating transition from children's to adult services for young adults with life-limiting conditions (TASYL): Programme theory developed from a mixed methods realist evaluation.	English	No	Duplicate reports
40	2018	Collins, Jennifer L.; Thomas, Laura J.	The influence of social determinants of health among young adults after they have left foster care in the US.	English	No	Duplicate reports
41	2018	Kiziler, Evrim; Yildiz, Dilek; Fidanci, Berna Eren	Validation of Transition Readiness Assessment Questionaire in Turkish Adolescents with Diabetes.	English	No	Duplicate reports
42	2021	Howell, Kristen Elaine	Health Care Transition: How Adolescent Survival, Interruption of Care, and Continuity of Care Can Inform Health Care Transition Programs for Young Adults with Sickle Cell Disease	English	No	Duplicate reports
43	2021	Choi, Eun Kyoung; Bae, Eunjeong; Jang, Mina	Transition programs for adolescents and young adults with spina bifida: A mixed-methods systematic review.	English	No	Duplicate reports
44	2023	Riar, Sandeep; Srivastava, Tarak; George, Roshan	Transition of Care in Children with Chronic Kidney Disease, Dialysis, and Transplantation	English	No	Duplicate reports
45	2020	McDowell, Megan E.; Litchman, Michelle L.; Guo, Jia-Wen	The transition experiences of adolescents with type 1 diabetes from paediatric to adult care providers	English	No	Duplicate reports
46	2016	Syverson, Erin Phillips; McCarter, Robert; He, Jianping; D'Angelo, Lawrence; Tuchman, Lisa K.	Adolescents' Perceptions of Transition Importance, Readiness, and Likelihood of Future Success: The Role of Anticipatory Guidance	English	No	Duplicate reports
47	2016	Syverson, Erin Phillips; McCarter, Robert; He, Jianping; D'Angelo, Lawrence; Tuchman, Lisa K.	Adolescents' Perceptions of Transition Importance, Readiness, and Likelihood of Future Success: The Role of Anticipatory Guidance	English	No	Duplicate reports
48	2019	Hart, Laura C.; Pollock, McLean; Brown, Audrey; Shah, Nirmish; Chung, Richard J.; Sloane, Richard; Maslow, Gary R.	Where Did They Go? Tracking Young Adult Follow-up During the Transition From Pediatric to Adult-Oriented Care	English	No	Duplicate reports
49	2017	Chen, Chi-Wen; Su, Wen-Jen; Chiang, Yueh-Tao; Shu, Ying-Mei; Moons, Philip	Healthcare needs of adolescents with congenital heart disease transitioning into adulthood: a Delphi survey of patients, parents, and healthcare providers	English	No	Duplicate reports
50	2011	Cannell, Michael B.; Brumback, Babette A.; Bouldin, Erin D.; Hess, Janet; Wood, David L.; Sloyer, Phyllis J.; Reiss, John G.; Andresen, Elena M.	Age Group Differences in Healthcare Access for People With Disabilities: Are Young Adults at Increased Risk?	English	No	Duplicate reports
51	2020	Roberts, Graham; Vazquez-Ortiz, Marta; Knibb, Rebecca; Khaleva, Ekaterina; Alviani, Cherry; Angier, Elizabeth; Blumchen, Katharina; Comberiati, Pasquale; Duca, Bettina; DunnGalvin, Audrey; Garriga-Baraut, Teresa; Gore, Claudia; Gowland, M. Hazel; Hox, Valerie; Jensen, Britt; Mortz, Charlotte G.; Pfaar, Oliver; Pite, Helena; Santos, Alexandra F.; Sanchez-Garcia, Silvia; Timmermans, Frans	EAACI Guideline on the effective transition of adolescents and young adults with allergy and asthma	English	No	Duplicate reports
52	2021	Loftus, Christopher J.; Ahn, Jennifer; Hagedorn, Judith C.; Cain, Mark; Holt, Sarah; Merguerian, Paul; Shnorhavorian, Margarett	The impact of the dependent care provision on individuals with spina bifida transitioning to adulthood	English	No	Duplicate reports
53	2021	Loftus, Christopher J.; Ahn, Jennifer; Hagedorn, Judith C.; Cain, Mark; Holt, Sarah; Merguerian, Paul; Shnorhavorian, Margarett	The impact of the dependent care provision on individuals with spina bifida transitioning to adulthood	English	No	Duplicate reports
54	2017	Ammerlaan, Judy; van Os-Medendorp, Harmieke; de Boer-Nijhof, Nienke; Scholtus, Lieske; Kruize, Aike A.; van Pelt, Philomine; Prakken, Berent; Bijlsma, Hans	Short term effectiveness and experiences of a peer guided web-based self-management intervention for young adults with juvenile idiopathic arthritis	English	No	Duplicate reports
55	2016	Mulchan, Siddika S; Valenzuela, Jessica M; Crosby, Lori E; Diaz Pow Sang, Claudia	Applicability of the SMART Model of Transition Readiness for Sickle-Cell Disease.	English	No	Duplicate reports
56	2014	Chi, Donald L	Medical care transition planning and dental care use for youth with special health care needs during the transition from adolescence to young adulthood: a preliminary explanatory model.	English	No	Duplicate reports
57	2022	Garvey, Katharine C.; Finkelstein, Jonathan A.; Zhang, Fang; LeCates, Robert; Laffel, Lori; Wharam, James F.	Health Care Utilization Trends Across the Transition Period in a National Cohort of Adolescents and Young Adults With Type 1 Diabetes	English	No	Duplicate reports
58	2016	Treadwell, Marsha; Johnson, Shirley; Sisler, India; Bitsko, Matthew; Gildengorin, Ginny; Medina, Rogelio; Barreda, Fernando; Major, Kimberly; Telfair, Joseph; Smith, Wally R	Development of a sickle cell disease readiness for transition assessment.	English	No	Duplicate reports
59	2021	Jin, Zhaohui; Griffith, Melody A.; Rosenthal, Allison C.	Identifying and Meeting the Needs of Adolescents and Young Adults with Cancer.	English	No	Duplicate reports
60	2015	Disabato, Jennifer A.; Cook, Paul F.; Hutton, Laura; Dinkel, Tristen; Levisohn, Paul M.	Transition from Pediatric to Adult Specialty Care for Adolescents and Young Adults with Refractory Epilepsy: A Quality Improvement Approach.	English	No	Duplicate reports
61	2014	Pottick, Kathleen J.; Warner, Lynn A.; Vander Stoep, Ann; Knight, Nelson M.	Clinical characteristics and outpatient mental health service use of transition-age youth in the USA.	English	No	Duplicate reports
62	2020	Bachmeier, Caroline A. E.; Waugh, Claire; Vitanza, Margaret; Bowden, Trish; Uhlman, Carolyn; Hurst, Cameron; Okano, Satomi; Barrett, Helen; D'Silya, Neisha; D'Emden, Helen; O'Moore-Sulliyan, Trisha	Diabetes care: addressing psychosocial well-being in young adults with a newly developed assessment tool.	English	No	Duplicate reports
63	2018	Catena, G.; Rempel, G. R.; Kovacs, A. H.; Rankin, K. N.; Muhll, I. V.; Mackie, A. S.	"Not such a kid thing anymore": Young adults' perspectives on transfer from paediatric to adult cardiology care.	English	No	Duplicate reports
64	2018	Catena, G.; Rempel, G. R.; Kovacs, A. H.; Rankin, K. N.; Muhll, I. V.; Mackie, A. S.	"Not such a kid thing anymore": Young adults' perspectives on transfer from paediatric to adult cardiology care.	English	No	Duplicate reports
65	2015	Chu, Patricia Y.; Maslow, Gary R.; von Isenburg, Megan; Chung, Richard J.	Systematic Review of the Impact of Transition Interventions for Adolescents With Chronic Illness on Transfer From Pediatric to Adult Healthcare	English	No	Duplicate reports
66	2009	Nieuwenhuijsen, Channah; Donkervoort, Mireille; Nieuwstraten, Wilbert; Stam, Henk J.; Roebroeck, Marij E.; Transition Res Grp SW Netherlands	Experienced Problems of Young Adults With Cerebral Palsy: Targets for Rehabilitation Care	English	No	Duplicate reports
67	2018	Guffroy, Aurelien; Martin, Thierry; Korganow, Anne-Sophie	Adolescents and young adults (AYAs) affected by chronic immunological disease: A tool-box for success during the transition to adult care.	English	No	Duplicate reports
68	2015	Ferris, M.; Cohen, S.; Haberman, C.; Javalkar, K.; Massengill, S.; Mahan, J. D.; Kim, S.; Bickford, K.; Cantu, G.; Medeiros, M.; Phillips, A.; Ferris, M. T.; Hooper, S. R.	Self-Management and Transition Readiness Assessment: Development, Reliability, and Factor Structure of the STAR(x) Questionnaire	English	No	Duplicate reports
69	2017	d'Emden, Helen; McDermott, Brett; D'Silva, Neisha; Dover, Tom; Ewais, Tatjana; Gibbons, Kristen; O'Moore-Sullivan, Trisha	Psychosocial screening and management of young people aged 18-25 years with diabetes.	English	No	Duplicate reports
70	2017	d'Emden, Helen; McDermott, Brett; D'Silva, Neisha; Dover, Tom; Ewais, Tatjana; Gibbons, Kristen; O'Moore-Sullivan, Trisha	Psychosocial screening and management of young people aged 18-25 years with diabetes.	English	No	Duplicate reports
71	2021	Smith, Aimee W.; Gutierrez-Colina, Ana M.; Roemisch, Emily; Hater, Brooke; Combs, Angela; Shoulberg, Amanda M.; Modi, Avani C.	Modifiable factors related to transition readiness in adolescents and young adults with epilepsy.	English	No	Duplicate reports
72	2023	Carandang, Kristine; Wells, Courtney K; Guglielmo, Dana; Melcher, Katelyn; Trimble, Meghan; Ardoin, Stacy P; Chira, Peter	Adolescents' and Young Adults' Recommendations for Implementing Healthcare Transition in Rheumatology: A Mixed Methods Study.	English	No	Duplicate reports
73	2017	Overholser, Linda; Kilbourn, Kristin; Liu, Arthur	Survivorship Issues in Adolescent and Young Adult Oncology.	English	No	Duplicate reports
74	2018	Gray, Wendy N; Schaefer, Megan R; Resmini-Rawlinson, Alana; Wagoner, Scott T	Barriers to Transition From Pediatric to Adult Care: A Systematic Review.	English	No	Duplicate reports
75	2016	Mackie, Andrew S.; Rempel, Gwen R.; Islam, Sunjidatul; Rankin, Kathryn; McCurdy, Corinne; Muhll, Isabelle Vonder; Magill-Evans, Joyce; Nicholas, David; Kovacs, Adrienne H.	Psychosocial Maturity, Autonomy, and Transition Readiness among Young Adults with Congenital Heart Disease or a Heart Transplant.	English	No	Duplicate reports
76	2016	Quinn, Sheila M.; Ambrosino, Jodie M.; Doyle, Elizabeth A.; Weyman, K.; Tamborlane, William V.; Jastreboff, Ania M.	UTILITY OF PSYCHOLOGICAL SCREENING OF YOUNG ADULTS WITH TYPE 1 DIABETES TRANSITIONING TO ADULT PROVIDERS.	English	No	Duplicate reports
77	2020	Schuiteman, Sam; Chua, Kao-Ping; Plegue, Melissa A.; Ilyas, Omar; Chang, Tammy	Self -Management of Health Care Among Youth: Implications for Policies on Transitions of Care	English	No	Duplicate reports
78	2015	Mann, Joshua R.; Royer, Julie A.; McDermott, Suzanne; Hardin, James W.; Ozturk, Orgul; Street, Natalie	Hospitalizations and emergency room visits for adolescents and young adults with muscular dystrophy living in South Carolina	English	No	Duplicate reports
79	2023	Huang, Yunzhen; Wang, Huaping; Diaz-Gonzalez de Ferris, Maria; Qin, Jian	Translation and validation of the STAR(x) questionnaire in transitioning Chinese adolescents and young adults with chronic health conditions.	English	No	Duplicate reports
80	2023	Huang, Yunzhen; Wang, Huaping; Diaz-Gonzalez de Ferris, Maria; Qin, Jian	Translation and validation of the STAR(x) questionnaire in transitioning Chinese adolescents and young adults with chronic health conditions.	English	No	Duplicate reports
81	2019	Toulany, Alene; Stukel, Therese A.; Kurdyak, Paul; Fu, Longdi; Guttmann, Astrid	Association of Primary Care Continuity With Outcomes Following Transition to Adult Care for Adolescents With Severe Mental Illness.	English	No	Duplicate reports
82	2023	Liu, Allison; Patel, Jay; Gold, Jessica I; Baker, Nabil Abou; Rossi Foulkes, Rita	The Role of Internal Medicine-Pediatric Programs and Transition Champions in Graduate Medical Trainee Health Care Transition Development.	English	No	Duplicate reports
83	2023	Crume, Bonnie; Mitchell, Paul D.; Fishman, Laurie N.	Infusion Appointment Self-Management Among Adolescents With Inflammatory Bowel Disease	English	No	Duplicate reports
84	2019	Roth, J. D.; Szymanski, K. M.; Ferguson, E. J.; Cain, M. P.; Misseri, R.	Transitioning young adults with neurogenic bladder-Are providers asking too much?	English	No	Duplicate reports
85	2017	Margolis, Rachel; Wiener, Lori; Pao, Maryland; Malech, Harry L.; Holland, Steven M.; Driscoll, Patricia	Transition From Pediatric to Adult Care by Young Adults With Chronic Granulomatous Disease: The Patient's Viewpoint	English	No	Duplicate reports
86	2021	Cheak-Zamora, Nancy; Petroski, Greg; La Manna, Anna; Beversdorf, David; Farmer, Janet	Validation of the Health-Related Independence for Young Adults with Autism Spectrum Disorder Measure- Caregiver Version.	English	No	Duplicate reports
87	2020	Clark, Sarah J.; Beimer, Nicholas J.; Gebremariam, Acham; Fletcher, Linda L.; Patel, Anup D.; Carbone, Lorrie; Guyot, Jamie A.; Joshi, Sucheta M.	Validation of EpiTRAQ, a transition readiness assessment tool for adolescents and young adults with epilepsy.	English	No	Duplicate reports
88	2012	Montano, C. Brendan; Young, Joel	Discontinuity in the Transition From Pediatric to Adult Health Care for Patients with Attention-Deficit/Hyperactivity Disorder	English	No	Duplicate reports
89	2012	Montano, C. Brendan; Young, Joel	Discontinuity in the Transition From Pediatric to Adult Health Care for Patients with Attention-Deficit/Hyperactivity Disorder	English	No	Duplicate reports
90	2016	Ganju, Rohit G.; Nanda, Ronica H.; Esiashvili, Natia; Switchenko, Jeffrey M.; Wasilewski-Masker, Karen; Marchak, Jordan G.	The Effect of Transition Clinics on Knowledge of Diagnosis and Perception of Risk in Young Adult Survivors of Childhood Cancer	English	No	Duplicate reports
91	2013	Schwartz, Lisa A.; Brumley, Lauren D.; Tuchman, Lisa K.; Barakat, Lamia P.; Hobbie, Wendy L.; Ginsberg, Jill P.; Daniel, Lauren C.; Kazak, Anne E.; Bevans, Katherine; Deatrick, Janet A.	Stakeholder validation of a model of readiness for transition to adult care.	English	No	Duplicate reports
92	2020	Pierce, Jessica; Hossain, Jobayer; Gannon, Anthony	Validation of the Healthcare Transition Outcomes Inventory for Young Adults With Type 1 Diabetes.	English	No	Duplicate reports
93	2018	Grady, Kathleen L.; Van't Hof, Kathleen; Andrei, Adin-Cristian; Shankel, Tamara; Chinnock, Richard; Miyamoto, Shelley; Ambardekar, Amrut V.; Anderson, Allen; Addonizio, Linda; Latif, Farhana; Lefkowitz, Debra; Goldberg, Lee; Hollander, Seth A.; Pham, Michael; Weissberg-Benchell, Jill; Cool, Nichole; Yancy, Clyde; Pahl, Elfriede	Pediatric Heart Transplantation: Transitioning to Adult Care (TRANSIT): Baseline Findings	English	No	Duplicate reports
94	2020	Reilly, Norelle R.; Hammer, Marissa L.; Ludvigsson, Jonas F.; Green, Peter H.	Frequency and Predictors of Successful Transition of Care for Young Adults With Childhood Celiac Disease.	English	No	Duplicate reports
95	2019	Psihogios, Alexandra M.; Schwartz, Lisa A.; Deatrick, Janet A.; Ver Hoeve, Elizabeth S.; Anderson, Lindsay M.; Wartman, Elicia C.; Szalda, Dava	Preferences for cancer survivorship care among adolescents and young adults who experienced healthcare transitions and their parents	English	No	Duplicate reports
96	2017	Dasiewicz, Alison S. B.	Transition from Paediatric to Adult Healthcare: Readiness and Experiences of Canadian Adolescents and Young Adults Diagnosed with Epilepsy in Childhood	English	No	Duplicate reports
97	2021	Fremion, Ellen; Madey, Rachel; Staggers, Kristen A; Morrison-Jacobus, Melissa; Laufman, Larry; Castillo, Heidi; Castillo, Jonathan	Factors associated with self-management independence and quality of life for adolescents and young adults with spina bifida engaged in a guideline-based transition clinic.	English	No	Duplicate reports
98	2023	van Gaalen, Martha A C; van Gijn, Emma; van Pieterson, Merel; de Ridder, Lissy; Rizopoulos, Dimitris; Escher, Johanna C	Validation and reference scores of the Transition Readiness Assessment Questionnaire in adolescent and young adult IBD patients.	English	No	Duplicate reports
99	2013	Garvey, Katharine C.; Wolpert, Howard A.; Laffel, Lori M.; Rhodes, Erinn T.; Wolfsdorf, Joseph I.; Finkelstein, Jonathan A.	HEALTH CARE TRANSITION IN YOUNG ADULTS WITH TYPE 1 DIABETES: BARRIERS TO TIMELY ESTABLISHMENT OF ADULT DIABETES CARE	English	No	Duplicate reports
100	2017	Lee, Angela; Bailey, Barbara; Cullen-Dean, Geraldine; Aiello, Sandra; Morin, Joanne; Oechslin, Erwin	Transition of Care in Congenital Heart Disease: Ensuring the Proper Handoff.	English	No	Duplicate reports
101	2017	Matthews, Nicole L.; Malligo, Amanda; Smith, Christopher J.	Toward the identification of adaptive functioning intervention targets for intellectually-able, transition-aged youth with autism: An examination of caregiver responses on the Vineland-II	English	No	Duplicate reports
102	2017	Matthews, Nicole L.; Malligo, Amanda; Smith, Christopher J.	Toward the identification of adaptive functioning intervention targets for intellectually-able, transition-aged youth with autism: An examination of caregiver responses on the Vineland-II	English	No	Duplicate reports
103	2014	van Staa, AnneLoes; Sattoe, Jane N. T.	Young Adults' Experiences and Satisfaction With the Transfer of Care	English	No	Duplicate reports
104	2010	Tuchman, Lisa K.; Schwartz, Lisa A.; Sawicki, Gregory S.; Britto, Maria T.	Cystic Fibrosis and Transition to Adult Medical Care	English	No	Duplicate reports
105	2023	Roux, Anne M.; Shea, Lindsay L.; Steinberg, Hillary; Rast, Jessica E.; Anderson, Kristy A.; Hotez, Emily; Rosenau, Kashia; Kuo, Alice; Assing-Murray, Evva; Shattuck, Paul T.	Evidence from the Autism Transitions Research Project (2017-2022): Capstone review and services research recommendations	English	No	Duplicate reports
106	2011	Amaria, Khush; Stinson, Jennifer; Cullen-Dean, Geraldine; Sappleton, Karen; Kaufman, Miriam	Tools for addressing systems issues in transition.	English	No	Duplicate reports
107	2022	Takeuchi, Jiro; Yanagimoto, Yoshitoki; Sato, Yuki; Ochiai, Ryota; Moriichi, Akinori; Ishizaki, Yuko; Nakayama, Takeo	Efficacious interventions for improving the transition readiness of adolescents and young adult patients with chronic illness: A narrative review of randomized control trials assessed with the transition readiness assessment questionnaire.	English	No	Duplicate reports
108	2019	Disabato, Jennifer A.; Mannino, Jennifer E.; Betz, Cecily L.	Pediatric Nurses' Role in Health Care Transition Planning: National Survey Findings and Practice Implications.	English	No	Duplicate reports
109	2020	Ford, Tamsin	Transitional care for young adults with ADHD: transforming potential upheaval into smooth progression.	English	No	Duplicate reports
110	2021	Combs, Angela	Exploring Potential Predictors of Medication Adherence during the Transition to College	English	No	Duplicate reports
111	2015	Lawson, Erica F.; Hersh, Aimee O.	Disease Activity and Health Care Utilization Among Young Adults with Childhood-Onset Lupus Transitioning to Adult Care: Data from the Pediatric Lupus Outcomes Study	English	No	Duplicate reports
112	2014	Sobota, Amy; Akinlonu, Adeola; Champigny, Maria; Eldridge, Megan; McMahon, Lillian; Telfair, Joseph; Sprinz, Philippa	Self-reported transition readiness among young adults with sickle cell disease.	English	No	Duplicate reports
113	2017	Pyatak, Elizabeth A.; Sequeira, Paola A.; Vigen, Cheryl L. P.; Weigensberg, Marc J.; Wood, Jamie R.; Montoya, Lucy; Ruelas, Valerie; Peters, Anne L.	Clinical and Psychosocial Outcomes of a Structured Transition Program Among Young Adults With Type 1 Diabetes	English	No	Duplicate reports
114	2020	Zisman, Devy; Samad, Aaida; Ardoin, Stacy P.; Chira, Peter; White, Patience; Lavi, Idit; von Scheven, Emily; Lawson, Erica F.; Hing, Melinda; Mellins, Elizabeth D.	US Adult Rheumatologists' Perspectives on the Transition Process for Young Adults With Rheumatic Conditions.	English	No	Duplicate reports
115	2018	McLoughlin, A.; Matthews, C.; Hickey, T. M.	"They're kept in a bubble": Healthcare professionals' views on transitioning young adults with congenital heart disease from paediatric to adult care	English	No	Duplicate reports
116	2021	Tyler, Carl V., Jr.; McDermott, Molly	Transitioning patients with developmental disabilities to adult care.	English	No	Duplicate reports
117	2021	Tyler, Carl V., Jr.; McDermott, Molly	Transitioning patients with developmental disabilities to adult care.	English	No	Duplicate reports
118	2022	Varty, Maureen; Speller-Brown, Barbara; Wakefield, Bonnie J.; Ravert, Russell D.; Kelly, Katherine Patterson; Popejoy, Lori L.	Decision-Making Involvement, Self-Efficacy, and Transition Readiness in Youth With Sickle Cell Disease.	English	No	Duplicate reports
119	2014	Ozturk, Orgul D.; McDermott, Suzanne; Mann, Joshua R.; Hardin, James W.; Royer, Julie A.; Ouyang, Lijing	Disparities in health care utilization by race among teenagers and young adults with muscular dystrophy.	English	No	Duplicate reports
120	2019	Gauvin-Lepage, Jerome; Farthing, Julie; Bissonnette, Shana; Koclas, Louise; Jaworski, Magdalena; Larochelle, Josee; St-Pierre-Clement, Anne-Sophie	Transition in acquired brain injury youth (TrABI-Y): a systematic literature review protocol.	English	No	Duplicate reports
121	2021	Betz, Cecily L.; Mannino, Jennifer E.; Disabato, Jennifer A.	Survey of US pediatric nurses' role in health care transition planning: Focus on assessment of self-management abilities of youth and young adults with long-term conditions.	English	No	Duplicate reports
122	2015	Darlow, Brian A.; Horwood, L. John; Woodward, Lianne J.; Elliott, John M.; Troughton, Richard W.; Elder, Mark J.; Epton, Michael J.; Stanton, Josh D.; Swanney, Maureen P.; Keenan, Ross; Melzer, Tracy R.; McKelvey, Victoria A.; Levin, Karelia; Meeks, Margaret G.; Espiner, Eric A.; Cameron, Vicky A.; Martin, Julia	The New Zealand 1986 very low birth weight cohort as young adults: mapping the road ahead	English	No	Duplicate reports
123	2021	Berben, Lut; Sigg, Nora; Daly, Mary Louise; Bachmann, Stefan; Baer, Walter; Berthet, Gerald; Bolt, Isabel; Dan, Diana; Steiger, Susanna Enderlin; Froehlich, Johannes; Hasler, Paul; Hofer, Michael; Huemer, Christian; Kaiser, Daniela; Marcoli, Natalie; Sarott, Seraina Palmer; Rottlaender, Yella; Schmid, Gernot; Soennichsen, Christa; Furler, Laura Strahm; Vanoni, Federica; Wildi, Lukas; Daikeler, Th…	Current practice of transitional care for adolescents and young adults in Swiss paediatric and adult rheumatology centres.	English	No	Duplicate reports
124	2022	Marie Brito-Suarez, Juliette; Medina-Hernandez, Elba; Medeiros, Mara; Cantu-Quintanilla, Guillermo; Eduardo Morales-Buenrostro, Luis; Diaz-Gonzalez de Ferris, Maria E.; Valdez-Ortiz, Rafael	ALL YOU NEED IS LOVE Manual on health self-management and patient-reported outcomes among low-income young adult Mexicans on chronic dialysis: Feasibility study	English	No	Duplicate reports
125	2022	Marie Brito-Suarez, Juliette; Medina-Hernandez, Elba; Medeiros, Mara; Cantu-Quintanilla, Guillermo; Eduardo Morales-Buenrostro, Luis; Diaz-Gonzalez de Ferris, Maria E.; Valdez-Ortiz, Rafael	ALL YOU NEED IS LOVE Manual on health self-management and patient-reported outcomes among low-income young adult Mexicans on chronic dialysis: Feasibility study	English	No	Duplicate reports
126	2022	Calhoun, Cecelia; Luo, Lingzi; Baumann, Ana A.; Bauer, Anna; Shen, Evelyn; McKay, Virginia; Hooley, Cole; James, Aimee; King, Allison A.	Transition for Adolescents and Young Adults With Sickle Cell Disease in a US Midwest Urban Center: A Multilevel Perspective on Barriers, Facilitators, and Future Directions.	English	No	Duplicate reports
127	2018	Zoni, Sandra; Verga, Marie-Elise; Hauschild, Michael; Aquarone-Vaucher, Marie-Paule; Gyuriga, Teresa; Ramelet, Anne-Sylvie; Dwyer, Andrew A.	Patient Perspectives on Nurse-led Consultations Within a Pilot Structured Transition Program for Young Adults Moving From an Academic Tertiary Setting to Community-based Type 1 Diabetes Care.	English	No	Duplicate reports
128	2019	Ersig, Anne L.	An Exploratory Study: Transition to Adulthood for College Students with Type 1 Diabetes and Their Parents	English	No	Duplicate reports
129	2016	Schmidt, Silke; Thyen, Ute; Herrmann-Garitz, Carsten; Bomba, Franziska; Muehlan, Holger	The Youth Health Care measure-satisfaction, utilization, and needs (YHC-SUN)-development of a self-report version of the Child Health Care (CHC-SUN) proxy-measure.	English	No	Duplicate reports
130	2019	Aldiss, Susie; Rose, Laura; McCutcheon, Dominic; Cass, Hilary; Ellis, Judith; Gibson, Faith	Gathering expert opinion to inform benchmarks to support transitional care.	English	No	Duplicate reports
131	2019	Aldiss, Susie; Rose, Laura; McCutcheon, Dominic; Cass, Hilary; Ellis, Judith; Gibson, Faith	Gathering expert opinion to inform benchmarks to support transitional care.	English	No	Duplicate reports
132	2021	Rueter, Phidias; Farrell, Kaye; Phelan, Helen; Colman, Peter; Craig, Maria E; Gunton, Jenny; Holmes-Walker, D Jane; ADDN study group, ANDA study group	Benchmarking care outcomes for young adults with type 1 diabetes in Australia after transition to adult care.	English	No	Duplicate reports
133	2022	South, Katherine; George, Maureen; Sadeghi, Hossein; Piane, Victoria; Smaldone, Arlene	Moving up: Healthcare transition experiences of adolescents and young adults with cystic fibrosis	English	No	Duplicate reports
134	2023	Dohos, Dora; Varadi, Alex; Farkas, Nelli; Eros, Adrienn; Mueller, Katalin Eszter; Karoliny, Anna; Gombos, Eszter; Nemes, Eva; Vass, Noemi; Tarnok, Andras; Hegyi, Peter; Sarlos, Patricia	Hungarian Linguistic, Cross-Cultural and Age Adaptation of Transition Specific Questionnaires in Patients with Inflammatory Bowel Disease.	English	No	Duplicate reports
135	2018	Vaikunth, Sumeet S.; Williams, Roberta G.; Uzunyan, Merujan Y.; Tun, Han; Barton, Cheryl; Chang, Philip M.	Short-term outcomes following implementation of a dedicated young adult congenital heart disease transition program	English	No	Duplicate reports
136	2019	Wood, David; Rocque, Brandon; Hopson, Betsy; Barnes, Katherine; Johnson, Kiana R	Transition Readiness Assessment Questionnaire Spina Bifida (TRAQ-SB) specific module and its association with clinical outcomes among youth and young adults with spina bifida.	English	No	Duplicate reports
137	2022	Peay, Holly L.; Do, Barbara T.; Khosla, Neil; Paramsothy, Pangaja; Erickson, Stephen W.; Lamb, Molly M.; Whitehead, Nedra; Fox, Deborah J.; Pandya, Shree; Kinnett, Kathi; Wolff, Jodi; Howard, James F.	Role Attainment in Emerging Adulthood: Subjective Evaluation by Male Adolescents and Adults with Duchenne and Becker Muscular Dystrophy	English	No	Duplicate reports
138	2015	Tong, Allison; Gow, Kate; Wong, Germaine; Henning, Paul; Carroll, Robert	Patient perspectives of a young adult renal clinic: A mixed-methods evaluation	English	No	Duplicate reports
139	2017	Buschur, Elizabeth O.; Glick, Bethany; Kamboj, Manmohan K.	Transition of care for patients with type 1 diabetes mellitus from pediatric to adult health care systems	English	No	Duplicate reports
140	2017	Broad, Kathleen L.; Sandhu, Vijay K.; Sunderji, Nadiya; Charach, Alice	Youth experiences of transition from child mental health services to adult mental health services: a qualitative thematic synthesis	English	No	Duplicate reports
141	2015	Lin, Sue C; Lee, Mei-Ling Ting; Adirim, Terry A	Transition outcomes for young adults with disabilities.	English	No	Duplicate reports
142	2016	Eklund, Hanna; Cadman, Tim; Findon, James; Hayward, Hannah; Howley, Deirdre; Beecham, Jennifer; Xenitidis, Kiriakos; Murphy, Declan; Asherson, Philip; Glaser, Karen	Clinical service use as people with Attention Deficit Hyperactivity Disorder transition into adolescence and adulthood: a prospective longitudinal study.	English	No	Duplicate reports
143	2018	Carrier, Jaimie Isabel; Siedlikowski, Maia; Chougui, Khadidja; Plourde, Sylvie-Anne; Mercier, Corinne; Thevasagayam, Gloria; Lafrance, Marie-Elaine; Wong, Trudy; Bilodeau, Claudette; Michalovic, Alisha; Thorstad, Kelly; Rauch, Frank; Tsimicalis, Argerie	A Best Practice Initiative to Optimize Transfer of Young Adults With Osteogenesis Imperfecta From Child to Adult Healthcare Services.	English	No	Duplicate reports
144	2018	Carrier, Jaimie Isabel; Siedlikowski, Maia; Chougui, Khadidja; Plourde, Sylvie-Anne; Mercier, Corinne; Thevasagayam, Gloria; Lafrance, Marie-Elaine; Wong, Trudy; Bilodeau, Claudette; Michalovic, Alisha; Thorstad, Kelly; Rauch, Frank; Tsimicalis, Argerie	A Best Practice Initiative to Optimize Transfer of Young Adults With Osteogenesis Imperfecta From Child to Adult Healthcare Services.	English	No	Duplicate reports
145	2010	James, Carrie; Drinan, Kathie; Hykin, Julie	An accessible Website to boost independence in young people with physical impairments.	English	No	Duplicate reports
146	2010	James, Carrie; Drinan, Kathie; Hykin, Julie	An accessible Website to boost independence in young people with physical impairments.	English	No	Duplicate reports
147	2021	Viola, Adrienne; Porter, Jerlym; Shipman, Jelaina; Brooks, Ellen; Valrie, Cecilia	A scoping review of transition interventions for young adults with sickle cell disease.	English	No	Duplicate reports
148	2022	Shah, Nirmish R.; Treadwell, Marsha J.; Vichinsky, Elliott	Transitioning Adolescents With Sickle Cell Disease From Pediatric to Adult Care: Results From a New Survey of Health Care Professionals.	English	No	Duplicate reports
149	2021	Schraeder, Kyleigh; Dimitropoulos, Gina; Allemang, Brooke; McBrien, Kerry; Samuel, Susan	Strategies for improving primary care for adolescents and young adults transitioning from pediatric services: perspectives of Canadian primary health care professionals	English	No	Duplicate reports
150	2015	Heldman, Madeleine R.; Sohn, Min-Woong; Gordon, Elisa J.; Butt, Zeeshan; Mohammed, Saeed; Alonso, Estella M.; Levitsky, Josh	National Survey of Adult Transplant Hepatologists on the Pediatric-to-Adult Care Transition After Liver Transplantation	English	No	Duplicate reports
151	2021	Hood, Anna M.; Nwankwo, Cara; Walton, Ashley; McTate, Emily; Joffe, Naomi; Quinn, Charles T.; Britto, Maria T.; Peugh, James; Mara, Constance A.; Crosby, Lori E.	Mobile health use predicts self-efficacy and self-management in adolescents with sickle cell disease.	English	No	Duplicate reports
152	2022	Mollah, Taha; Lee, Dongju; Giles, Edward	Impact of a new young adult inflammatory bowel disease transition clinic on patient satisfaction and clinical outcomes.	English	No	Duplicate reports
153	2022	Mollah, Taha; Lee, Dongju; Giles, Edward	Impact of a new young adult inflammatory bowel disease transition clinic on patient satisfaction and clinical outcomes.	English	No	Duplicate reports
154	2013	McClellan, Wendy; Klemp, Jennifer R.; Krebill, Hope; Ryan, Robin; Nelson, Eve-Lynn; Panicker, Jyoti; Sharma, Mukta; Stegenga, Kristin	Understanding the Functional Late Effects and Informational Needs of Adult Survivors of Childhood Cancer	English	No	Duplicate reports
155	2019	Chulani, Veenod L.; Gomez-Lobo, Veronica; Kielb, Stephanie J.; Grimsby, Gwen M.	Healthcare transition for patients with differences of sexual development and complex urogenital conditions	English	No	Duplicate reports
156	2019	Chouteau, Wendy A.; Allen, Susan R.	Implementation of a Portable Medical Summary for Adolescents and Young Adults With Medical Complexity in Transition to Adult Health Care.	English	No	Duplicate reports
157	2016	Eklund, Hanna; Cadman, Tim; Findon, James; Hayward, Hannah; Howley, Deirdre; Beecham, Jennifer; Xenitidis, Kiriakos; Murphy, Declan; Asherson, Philip; Glaser, Karen	Clinical service use as people with Attention Deficit Hyperactivity Disorder transition into adolescence and adulthood: a prospective longitudinal study.	English	No	Duplicate reports
158	2019	Ly, Angela; Tremblay, Gilbert A.; Beauchamp, Sylvie	"What is the efficacy of specialised early intervention in mental health targeting simultaneously adolescents and young adults?'' An HTA.	English	No	Duplicate reports
159	2019	Ly, Angela; Tremblay, Gilbert A.; Beauchamp, Sylvie	"What is the efficacy of specialised early intervention in mental health targeting simultaneously adolescents and young adults?'' An HTA.	English	No	Duplicate reports
160	2017	Pierce, Jessica S.; Aroian, Karen; Gannon, Anthony; Wysocki, Tim	Outcomes of Transition to Adult Care for Young Adults with Type 1 Diabetes: Generation of Items for a Multidimensional, Multi-rater Measure	English	No	Duplicate reports
161	2020	Sheanon, Nicole M.; Beal, Sarah J.; Kichler, Jessica C.; Casnellie, Lori; Backeljauw, Philippe; Corathers, Sarah	Readiness for transition to adult care in adolescents and young adults with Turner syndrome.	English	No	Duplicate reports
162	2023	Scarpellini, Francesca; Bonati, Maurizio	Transition care for adolescents and young adults with attention-deficit hyperactivity disorder (ADHD): A descriptive summary of qualitative evidence	English	No	Duplicate reports
163	2017	Warschausky, Seth; Kaufman, Jacqueline N; Schutt, William; Evitts, Michael; Hurvitz, Edward A	Health self-management, transition readiness and adaptive behavior in persons with cerebral palsy or myelomeningocele.	English	No	Duplicate reports
164	2018	Chen, Chi-Wen; Ho, Ciao-Lin; Su, Wen-Jen; Wang, Jou-Kou; Chung, Hung-Tao; Lee, Pi-Chang; Lu, Chun-Wei; Hwang, Be-Tau	Initial validation of a healthcare needs scale for young people with congenital heart disease.	English	No	Duplicate reports
165	2018	Chen, Chi-Wen; Ho, Ciao-Lin; Su, Wen-Jen; Wang, Jou-Kou; Chung, Hung-Tao; Lee, Pi-Chang; Lu, Chun-Wei; Hwang, Be-Tau	Initial validation of a healthcare needs scale for young people with congenital heart disease.	English	No	Duplicate reports
166	2015	Aldiss, Susie; Ellis, Judith; Cass, Hilary; Pettigrew, Tanya; Rose, Laura; Gibson, Faith	Transition From Child to Adult Care - 'It's Not a One-Off Event': Development of Benchmarks to Improve the Experience	English	No	Duplicate reports
167	2013	McClellan, Wendy; Klemp, Jennifer R.; Krebill, Hope; Ryan, Robin; Nelson, Eve-Lynn; Panicker, Jyoti; Sharma, Mukta; Stegenga, Kristin	Understanding the Functional Late Effects and Informational Needs of Adult Survivors of Childhood Cancer	English	No	Duplicate reports
168	2019	Ly, Angela; Tremblay, Gilbert A.; Beauchamp, Sylvie	"What is the efficacy of specialised early intervention in mental health targeting simultaneously adolescents and young adults?'' An HTA.	English	No	Duplicate reports
169	2017	Pierce, Jessica S.; Aroian, Karen; Gannon, Anthony; Wysocki, Tim	Outcomes of Transition to Adult Care for Young Adults with Type 1 Diabetes: Generation of Items for a Multidimensional, Multi-rater Measure	English	No	Duplicate reports
170	2020	Sheanon, Nicole M.; Beal, Sarah J.; Kichler, Jessica C.; Casnellie, Lori; Backeljauw, Philippe; Corathers, Sarah	Readiness for transition to adult care in adolescents and young adults with Turner syndrome.	English	No	Duplicate reports
171	2020	Sheanon, Nicole M.; Beal, Sarah J.; Kichler, Jessica C.; Casnellie, Lori; Backeljauw, Philippe; Corathers, Sarah	Readiness for transition to adult care in adolescents and young adults with Turner syndrome.	English	No	Duplicate reports
172	2012	Ferris, Maria E.; Harward, Donna H.; Bickford, Kristi; Layton, J. Bradley; Ferris, M. Ted; Hogan, Susan L.; Gipson, Debbie S.; McCoy, Lynn P.; Hooper, Stephen R.	A clinical tool to measure the components of health-care transition from pediatric care to adult care: the UNC TR(x)ANSITION scale.	English	No	Duplicate reports
173	2012	Ferris, Maria E.; Harward, Donna H.; Bickford, Kristi; Layton, J. Bradley; Ferris, M. Ted; Hogan, Susan L.; Gipson, Debbie S.; McCoy, Lynn P.; Hooper, Stephen R.	A clinical tool to measure the components of health-care transition from pediatric care to adult care: the UNC TR(x)ANSITION scale.	English	No	Duplicate reports
174	2018	Crowley, Suzanne L.; Byrne, Susan; McNulty, Sandra; Keating, Kim; Nestor, Therese; Owen, Yvonne; O'Rourke, Declan; Lynch, Bryan; Shahwan, Amre; King, Mary D.	The Temple Star Transitional Model of Care for epilepsy; the outcome of a quality improvement project.	English	No	Duplicate reports
175	2017	Joly, Elizabeth	Access to services for young adults with medical complexity.	English	No	Duplicate reports
176	2019	Fernandes, Susan M.; Verstappen, Amy; Clair, Mathieu; Rummell, Mary; Barber, Deena; Ackerman, Kathleen; Dummer, Kirsten; Mares, Joseph C.; Cannobio, Mary M.; Reardon, Leigh C.; Long, Jin; Crumb, Stephen; Bhatt, Ami; Takahashi, Masato; Khairy, Paul; Williams, Roberta; Landzberg, Michael J.; Moe, Tabitha; Pearson, Disty; Adult Congenital Heart Assoc Adult	Knowledge of Life-Long Cardiac Care by Adolescents and Young Adults with Congenital Heart Disease	English	No	Duplicate reports
177	2016	Mackie, Andrew S.; Rempel, Gwen R.; Kovacs, Adrienne H.; Kaufman, Miriam; Rankin, Kathryn N.; Jelen, Ahlexxi; Manlhiot, Cedric; Anthony, Samantha J.; Magill-Evans, Joyce; Nicholas, David; Sananes, Renee; Oechslin, Erwin; Dragieva, Dimi; Mustafa, Sonila; Williams, Elina; Schuh, Michelle; McCrindle, Brian W.	A cluster randomized trial of a transition intervention for adolescents with congenital heart disease: rationale and design of the CHAPTER 2 study.	English	No	Duplicate reports
178	2020	Shapiro, Jordan; Walsh, Seema; El-Serag, Hashem B.; Kanwal, Fasiha	QUALITY OF TRANSITION CARE IN PEDIATRIC INFLAMMATORY BOWEL DISEASE	English	No	Duplicate reports
179	2022	South, Katherine; George, Maureen; Smaldone, Arlene	Gaps in transition readiness measurement: a comparison of instruments to a conceptual model.	English	No	Duplicate reports
180	2016	Bensen, Rachel; McKenzie, Rebecca B.; Fernandes, Susan M.; Fishman, Laurie N.	Transitions in Pediatric Gastroenterology: Results of a National Provider Survey	English	No	Duplicate reports
181	2021	Rague, James T.; Kim, Soojin; Hirsch, Josephine A.; Meyer, Theresa; Rosoklija, Ilina; Larson, Jill E.; Swaroop, Vineeta T.; Bowman, Robin M.; Bowen, Diana K.; Cheng, Earl Y.; Gordon, Elisa J.; Chu, Daniel, I; Isakova, Tamara; Yerkes, Elizabeth B.; Chu, David, I	Assessment of Health Literacy and Self-reported Readiness for Transition to Adult Care Among Adolescents and Young Adults With Spina Bifida.	English	No	Duplicate reports
182	2017	Chung, Richard J; Jasien, Joan; Maslow, Gary R	Resident Dyads Providing Transition Care to Adolescents and Young Adults With Chronic Illnesses and Neurodevelopmental Disabilities.	English	No	Duplicate reports
183	2017	Chung, Richard J; Jasien, Joan; Maslow, Gary R	Resident Dyads Providing Transition Care to Adolescents and Young Adults With Chronic Illnesses and Neurodevelopmental Disabilities.	English	No	Duplicate reports
184	2010	Muhammed, Rafeeq; Jenkins, Huw	Transition Clinics in Paediatric Gastroenterology in the United Kingdom: Room for Improvement	English	No	Duplicate reports
185	2018	Izzo, Ilaria; Quiros-Roldan, Eugenia; Saccani, Barbara; Chiari, Erika; Casari, Salvatore; Foca, Emanuele; Pezzoli, Maria Chiara; Forleo, Maria Antonia; Bonito, Andrea; Badolato, Raffaele; Dotta, Laura; Castelli, Francesco	Perinatally HIV-Infected Youths After Transition from Pediatric to Adult Care, a Single-Center Experience from Northern Italy	English	No	Duplicate reports
186	2015	Sanabria, K E; Ruch-Ross, H S; Bargeron, J L; Contri, D A; Kalichman, M A	Transitioning youth to adult healthcare: new tools from the Illinois Transition Care Project.	English	No	Duplicate reports
187	2022	Bollegala, Natasha; Barwick, Melanie; Fu, Nancy; Griffiths, Anne M.; Keefer, Laurie; Kohut, Sara Ahola; Kroeker, Karen I.; Lawrence, Sally; Lee, Kate; Mack, David R.; Walters, Thomas D.; de Guzman, Jacqueline; Tersigni, Claudia; Miatello, Ashleigh; Benchimol, Eric I.	Multimodal intervention to improve the transition of patients with inflammatory bowel disease from pediatric to adult care: protocol for a randomized controlled trial.	English	No	Duplicate reports
188	2022	Bollegala, Natasha; Barwick, Melanie; Fu, Nancy; Griffiths, Anne M.; Keefer, Laurie; Kohut, Sara Ahola; Kroeker, Karen I.; Lawrence, Sally; Lee, Kate; Mack, David R.; Walters, Thomas D.; de Guzman, Jacqueline; Tersigni, Claudia; Miatello, Ashleigh; Benchimol, Eric I.	Multimodal intervention to improve the transition of patients with inflammatory bowel disease from pediatric to adult care: protocol for a randomized controlled trial.	English	No	Duplicate reports
189	2017	Pruefe, Jenny; Dierks, Marie-Luise; Bethe, Dirk; Oldhafer, Martina; Muether, Silvia; Thumfart, Julia; Feldkoetter, Markus; Buescher, Anja; Sauerstein, Katja; Hansen, Matthias; Pohl, Martin; Drube, Jens; Thiel, Florian; Rieger, Susanne; John, Ulrike; Taylan, Christina; Dittrich, Katalin; Hollenbach, Sabine; Klaus, Guenter; Fehrenbach, Henry; Kranz, Birgitta; Montoya, Carmen; Lange-Sperandio, Baerb…	Transition structures and timing of transfer from paediatric to adult-based care after kidney transplantation in Germany: a qualitative study.	English	No	Duplicate reports
190	2019	Burke, Meghan M; Waitz-Kudla, Sydney N; Rabideau, Carol; Taylor, Julie Lounds; Hodapp, Robert M	Pulling back the curtain: Issues in conducting an intervention study with transition-aged youth with autism spectrum disorder and their families.	English	No	Duplicate reports
191	2000	Suominen-Taipale, AL; Widstrom, E	A longitudinal study of young Finnish adults' use of subsidized, private sector dental care, 1986-1997	English	No	Duplicate reports
192	2014	Uzark, Karen; Smith, Cynthia; Yu, Sunkyung; Donohue, Janet; Afton, Katherine; Norris, Mark D.; Cotts, Timothy B.	Transition Readiness Assessment in Adolescents and Young Adults With Heart Disease: Can We Improve the Outcome?	English	No	Duplicate reports
193	2014	Uzark, Karen; Smith, Cynthia; Yu, Sunkyung; Donohue, Janet; Afton, Katherine; Norris, Mark D.; Cotts, Timothy B.	Transition Readiness Assessment in Adolescents and Young Adults With Heart Disease: Can We Improve the Outcome?	English	No	Duplicate reports
194	2020	Aloisio, Denise; Huron, Randye F.	Autism as Representative of Disability	English	No	Duplicate reports
195	2020	Gaydos, Stephanie S.; Chowdhury, Shahryar M.; Judd, Rochelle N.; McHugh, Kimberly E.	A transition clinic intervention to improve follow-up rates in adolescents and young adults with congenital heart disease.	English	No	Duplicate reports
196	2016	Adams-Graves, Patricia; Bronte-Jordan, Lanetta	Recent treatment guidelines for managing adult patients with sickle cell disease: challenges in access to care, social issues, and adherence	English	No	Duplicate reports
197	2018	Carbonez, F; Al Husni Al Keilani, M; Kornreich, C; Delvenne, V	[Transition from child and adolescent to adult mental health care].	English	No	Duplicate reports
198	2015	Jensen, Paul T.; Karnes, Jill; Jones, Karla; Lehman, Amy; Rennebohm, Robert; Higgins, Gloria C.; Spencer, Charles H.; Ardoin, Stacy P.	Quantitative evaluation of a pediatric rheumatology transition program.	English	No	Duplicate reports
199	2015	Sawicki, Gregory S.; Garvey, Katharine C.; Toomey, Sara L.; Williams, Kathryn A.; Chen, Yuefan; Hargraves, J. Lee; Leblanc, Jessica; Schuster, Mark A.; Finkelstein, Jonathan A.	Development and Validation of the Adolescent Assessment of Preparation for Transition: A Novel Patient Experience Measure.	English	No	Duplicate reports
200	2015	Sawicki, Gregory S.; Garvey, Katharine C.; Toomey, Sara L.; Williams, Kathryn A.; Chen, Yuefan; Hargraves, J. Lee; Leblanc, Jessica; Schuster, Mark A.; Finkelstein, Jonathan A.	Development and Validation of the Adolescent Assessment of Preparation for Transition: A Novel Patient Experience Measure.	English	No	Duplicate reports
201	2022	Abdwani, Reem; Al Sabri, Rumaitha; Al Hasni, Zawan; Rizvi, Seyad; Al Wahshi, Humaid; Al Lawati, Batool; Al Abrawi, Safiya; Wali, Yassir; Al Sadoon, Mona	Transition readiness in adolescents and young adults with chronic rheumatic disease in Oman: today's needs and future challenges.	English	No	Duplicate reports
202	2016	Grimsby, G. M.; Burgess, R.; Culver, S.; Schlomer, B. J.; Jacobs, M. A.	Barriers to transition in young adults with neurogenic bladder.	English	No	Duplicate reports
203	2018	Raina, Rupesh; Wang, Joseph; Krishnappa, Vinod; Ferris, Maria	Pediatric Renal Transplantation: Focus on Current Transition Care and Proposal of the "RISE to Transition" Protocol	English	No	Duplicate reports
204	2013	Teilmann, Grete; Boisen, Kirsten	[Young patients require special attention].	English	No	Duplicate reports
205	2019	Patel, Priya J.; Stinson, Rosemary; Kenyon, Chen; Apter, Andrea J.	Assessing Transition Readiness in Adolescents and Young Adults with Asthma on Omalizumab	English	No	Duplicate reports
206	2020	Schmidt, Annie; Ilango, Samhita M.; McManus, Margaret A.; Rogers, Katherine K.; White, Patience H.	Outcomes of Pediatric to Adult Health Care Transition Interventions: An Updated Systematic Review	English	No	Duplicate reports
207	2021	Amajjar, Ihsane; Malik, Romana; van Wier, Marieke; Smeets, Rob; Ham, S. John	Transitional care of adolescents with Multiple Osteochondromas: a convergent mixed-method study 'Patients', parents' and healthcare providers' perspectives on the transfer process'.	English	No	Duplicate reports
208	2017	Coyne, Bethany; Hallowell, Sara C.; Thompson, Mary	Measurable Outcomes After Transfer From Pediatric to Adult Providers in Youth With Chronic Illness.	English	No	Duplicate reports
209	2020	Allende-Richter, Sophie; Ramirez, Melanie; Khoury, Zana; Bourgeois, Fabienne; Epee-Bounya, Alexandra; O'Hare, Kitty	Assessment of: self-management skills towards transition readiness and patient portal use among Hispanic adolescent and young adult patients.	English	No	Duplicate reports
210	2021	Kumagai, Hideki; Kudo, Takahiro; Uchida, Keiichi; Kunisaki, Reiko; Sugita, Akira; Ohtsuka, Yoshikazu; Arai, Katsuhiro; Kubota, Mitsuru; Tajiri, Hitoshi; Suzuki, Yasuo; Shimizu, Toshiaki	Transitional care for inflammatory bowel disease: A survey of Japanese pediatric gastroenterologists.	English	No	Duplicate reports
211	2020	Sohn, Annette H.; Chokephaibulkit, Kulkanya; Lumbiganon, Pagakrong; Hansudewechakul, Rawiwan; Gani, Yasmin Mohamed; Van Nguyen, Lam; Mohamed, Thahira Jamal; Teeraananchai, Sirinya; Sethaputra, Chuenkamol; Singtoroj, Thida; Ananworanich, Jintanat; Reiss, Peter; Kerr, Stephen J.	Peritransition Outcomes of Southeast Asian Adolescents and Young Adults With HIV Transferring From Pediatric to Adult Care	English	No	Duplicate reports
212	2020	Sohn, Annette H.; Chokephaibulkit, Kulkanya; Lumbiganon, Pagakrong; Hansudewechakul, Rawiwan; Gani, Yasmin Mohamed; Van Nguyen, Lam; Mohamed, Thahira Jamal; Teeraananchai, Sirinya; Sethaputra, Chuenkamol; Singtoroj, Thida; Ananworanich, Jintanat; Reiss, Peter; Kerr, Stephen J.	Peritransition Outcomes of Southeast Asian Adolescents and Young Adults With HIV Transferring From Pediatric to Adult Care	English	No	Duplicate reports
213	2018	Planerova, Adela; Pulcino, Tiffany; Saunders, Ralph	Multidisciplinary dentistry for transitional care patients	English	No	Duplicate reports
214	2013	Crosby, Lori E.; Hudepohl, Margaret; Kalinyak, Karen; Britto, Maria; Goldstein, Alana; Brown, Kara; Culp, Aubrey; Joiner, Clinton H.	Impact Of Use Of a Disease-Specific Patient Portal On Transition Readiness and Quality Of Life In Adolescents With Sickle Cell Disease	English	No	Duplicate reports
215	2014	Schwartz, Lisa A; Daniel, Lauren C; Brumley, Lauren D; Barakat, Lamia P; Wesley, Kimberly M; Tuchman, Lisa K	Measures of readiness to transition to adult health care for youth with chronic physical health conditions: a systematic review and recommendations for measurement testing and development.	English	No	Duplicate reports
216	2020	Menon, Janaki; Peter, Anu Marie; Nayar, Lathika; Kannankulangara, Anugraha	Need and Feasibility of a Transition Clinic for Adolescents with Chronic Illness: A Qualitative Study.	English	No	Duplicate reports
217	2016	Cassidy, Caitlin; Campbell, Nerissa; Madady, Mona; Payne, Michael	Bridging the gap: the role of Physiatrists in caring for adults with cerebral palsy	English	No	Duplicate reports
218	2021	Allende-Richter, Sophie; Glidden, Patricia; Maloyan, Mariam; Khoury, Zana; Ramirez, Melanie; O'Hare, Kitty	A Patient Navigator Intervention Supporting Timely Transfer Care of Adolescent and Young Adults of Hispanic Descents Attending an Urban Primary Care Pediatrics Clinic.	English	No	Duplicate reports
219	2018	Crowley, Erin M.; Bosslet, Gabriel T.; Khan, Babar; Ciccarelli, Mary; Brown, Cynthia D.	Impact of social complexity on outcomes in cystic fibrosis after transfer to adult care.	English	No	Duplicate reports
220	2021	Wu, Katherine; Steinway, Caren; Greenberg, Adam; Gajary, Zia; Rubin, David; Jan, Sophia; Szalda, Dava	Increasing Pediatric to Adult Healthcare Transition Services Through Clinical Decision Supports.	English	No	Duplicate reports
221	2018	Kollengode, Madhukar S.; Daniels, Curt J.; Zaidi, Ali N.	Loss of follow-up in transition to adult CHD: a single-centre experience	English	No	Duplicate reports
222	2018	Kollengode, Madhukar S.; Daniels, Curt J.; Zaidi, Ali N.	Loss of follow-up in transition to adult CHD: a single-centre experience	English	No	Duplicate reports
223	2018	Crowley, Erin M.; Bosslet, Gabriel T.; Khan, Babar; Ciccarelli, Mary; Brown, Cynthia D.	Impact of social complexity on outcomes in cystic fibrosis after transfer to adult care.	English	No	Duplicate reports
224	2021	Wu, Katherine; Steinway, Caren; Greenberg, Adam; Gajary, Zia; Rubin, David; Jan, Sophia; Szalda, Dava	Increasing Pediatric to Adult Healthcare Transition Services Through Clinical Decision Supports.	English	No	Duplicate reports
225	2018	Kollengode, Madhukar S.; Daniels, Curt J.; Zaidi, Ali N.	Loss of follow-up in transition to adult CHD: a single-centre experience	English	No	Duplicate reports
226	2020	Cheng, Pi Chun; Panitch, Howard B.; Hansen-Flaschen, John	Transition of patients with neuromuscular disease and chronic ventilator-dependent respiratory failure from pediatric to adult pulmonary care.	English	No	Duplicate reports
227	2022	Herasse, Muriel; Romier, Melanie; Hentgen, Veronique; Duquesne, Agnes; Larbre, Jean-Paul; Maillard, Helene; Pha, Micheline; Pillet, Pascal; Reumaux, Heloise; Truchetet, Marie-Elise; Georgin-Lavialle, Sophie; Belot, Alexandre	The transitional care from pediatrics to adult medicine within the rare autoimmune and autoinflammatory diseases network	English	No	Duplicate reports
228	2015	Uzark, Karen; Smith, Cynthia; Donohue, Janet; Yu, Sunkyung; Afton, Katherine; Norris, Mark; Cotts, Timothy	Assessment of Transition Readiness in Adolescents and Young Adults with Heart Disease.	English	No	Duplicate reports
229	2021	Katz, Mikaela; Gillespie, Scott; Stevens, James P.; Hall, Lori; Kolachala, Vasantha; Ford, Ryan; Levin, Keri; Gupta, Nitika A.	African American Pediatric Liver Transplant Recipients Have an Increased Risk of Death After Transferring to Adult Healthcare	English	No	Duplicate reports
230	2007	Bell, Lorraine	Adolescent dialysis patient transition to adult care: a cross-sectional survey	English	No	Duplicate reports
231	2004	Reid, GJ; Irvine, MJ; McCrindle, BW; Sananes, R; Ritvo, PG; Siu, SC; Webb, GD	Prevalence and correlates of successful transfer from pediatric to adult health care among a cohort of young adults with complex congenital heart defects	English	No	Duplicate reports
232	2021	Vergne, Celine; Blin, Nicolas; Mallet, Jeremie; Thomas, Benedicte; Moles, Marie-Pierre; Schmidt, Aline; Proust, Stephanie	[Transition to adulthood: An essential period in the follow up of young patients].	English	No	Duplicate reports
233	2021	Kingsnorth, Shauna; Lindsay, Sally; Maxwell, Joanne; Hamdani, Yani; Colantonio, Angela; Zhu, Jingqin; Bayley, Mark Theodore; Macarthur, Colin	Bridging Pediatric and Adult Rehabilitation Services for Young Adults With Childhood-Onset Disabilities: Evaluation of the LIFEspan Model of Transitional Care.	English	No	Duplicate reports
234	2018	Toulany, Alène Ahlam	Transition to Adult Care for Youth with Severe Mental Illness: Does Continuity with Primary Care Matter?	English	No	Duplicate reports
235	2020	Culen, Caroline; Herle, Marion; Ertl, Diana-Alexandra; Froehlich-Reiterer, Elke; Bluemel, Peter; Wagner, Gudrun; Haeusler, Gabriele	Less ready for adulthood?-Turner syndrome has an impact on transition readiness.	English	No	Duplicate reports
236	2018	Cairo, Sarah B.; Majumdar, Indrajit; Pryor, Aurora; Posner, Alan; Harmon, Carroll M.; Rothstein, David H.; Amer Acad Pediat Sect Surg	Challenges in Transition of Care for Pediatric Patients after Weight-Reduction Surgery: a Systematic Review and Recommendations for Comprehensive Care	English	No	Duplicate reports
237	2018	Cairo, Sarah B.; Majumdar, Indrajit; Pryor, Aurora; Posner, Alan; Harmon, Carroll M.; Rothstein, David H.; Amer Acad Pediat Sect Surg	Challenges in Transition of Care for Pediatric Patients after Weight-Reduction Surgery: a Systematic Review and Recommendations for Comprehensive Care	English	No	Duplicate reports
238	2019	Spyridakou, Chrysa; Mendis, Surangi; DeVal, Daniel	Improving transition outcomes in adolescents with permanent hearing loss.	English	No	Duplicate reports
239	2019	Eke, Helen; Janssens, Astrid; Downs, Johnny; Lynn, Richard M.; Ani, Cornelius; Ford, Tamsin	How to measure the need for transition to adult services among young people with Attention Deficit Hyperactivity Disorder (ADHD): a comparison of surveillance versus case note review methods.	English	No	Duplicate reports
240	2011	Bell, Lorraine E.; Ferris, Maria E.; Fenton, Nicole; Hooper, Stephen R.	Health Care Transition for Adolescents With CKD-The Journey From Pediatric to Adult Care	English	No	Duplicate reports
241	2023	Bolduc, Marie-Eve; Rennick, Janet E.; Gagnon, Isabelle; Sokol, Eva; Brossard-Racine, Marie; Majnemer, Annette	Identifying developmental challenges of youth with congenital heart defects: A patient-oriented perspective	English	No	Duplicate reports
242	2023	Ross, Jordan; Bowden, Michelle R.; Yu, Christine; Diaz-Thomas, Alicia	Transition of young adults with metabolic bone diseases to adult care	English	No	Duplicate reports
243	2022	Otth, Maria; Denzler, Sibylle; Diesch-Furlanetto, Tamara; Scheinemann, Katrin	Cancer knowledge and health-consciousness in childhood cancer survivors following transition into adult care-results from the ACCS project	English	No	Duplicate reports
244	2022	Otth, Maria; Denzler, Sibylle; Diesch-Furlanetto, Tamara; Scheinemann, Katrin	Cancer knowledge and health-consciousness in childhood cancer survivors following transition into adult care-results from the ACCS project	English	No	Duplicate reports
245	2018	Hergenroeder, Albert C.; Moodie, Douglas S.; Penny, Daniel J.; Wiemann, Constance M.; Sanchez-Fournier, Blanca; Moore, Lauren K.; Head, Jane	Functional classification of heart failure before and after implementing a healthcare transition program for youth and young adults transferring from a pediatric to an adult congenital heart disease clinics.	English	No	Duplicate reports
246	2016	Gray, Wendy N.; Maddux, Michele H.	Current Transition Practices in Pediatric IBD: Findings from a National Survey of Pediatric Providers	English	No	Duplicate reports
247	2018	Coyne, Imelda; Malone, Helen; Chubb, Emma; While, Alison E.	Transition from paediatric to adult healthcare for young people with cystic fibrosis: Parents' information needs	English	No	Duplicate reports
248	2019	Agrawal, Shree; Slocombe, Kimberly; Wilson, Tracey; Kielb, Stephanie; Wood, Hadley M.	Urologic provider experiences in transitioning spina bifida patients from pediatric to adult care.	English	No	Duplicate reports
249	2018	Davis, Maryann; Koroloff, Nancy; Sabella, Kathryn; Sarkis, Marianne	Crossing the Age Divide: Cross-Age Collaboration Between Programs Serving Transition-Age Youth.	English	No	Duplicate reports
250	2018	Davis, Maryann; Koroloff, Nancy; Sabella, Kathryn; Sarkis, Marianne	Crossing the Age Divide: Cross-Age Collaboration Between Programs Serving Transition-Age Youth.	English	No	Duplicate reports
251	2018	Uzark, Karen; Yu, Sunkyung; Lowery, Ray; Afton, Katherine; Yetman, Angela; Cramer, Jonathan; Rudd, Nancy; Cohen, Scott; Gongwer, Russell; Gurvitz, Michelle	Transition Readiness in Teens and Young Adults With Congenital Heart Disease: Can We Make a Difference?	English	No	Duplicate reports
252	2019	van den Brink, Gertrude; van Gaalen, Martha A. C.; Zijlstra, Marieke; de Ridder, Lissy; van der Woude, Christine J.; Escher, Johanna C.	Self-efficacy did not predict the outcome of the transition to adult care in adolescents with inflammatory bowel disease.	English	No	Duplicate reports
253	2020	Samyn, Marianne	Transitional care of biliary atresia	English	No	Duplicate reports
254	2020	Tornivuori, Anna; Tuominen, Outi; Salantera, Sanna; Kosola, Silja	A systematic review on randomized controlled trials: Coaching elements of digital services to support chronically ill adolescents during transition of care.	English	No	Duplicate reports
255	2018	van der Bent, Annelotte; Duggan, Eileen M.; Fishman, Laurie N.; Dickie, Belinda Hsi	Reality check: What happens when patients with anorectal malformations grow up? A pilot study of medical care transition from the adult patient perspective.	English	No	Duplicate reports
256	2020	Denzler, Sibylle; Otth, Maria; Scheinemann, Katrin	Aftercare of Childhood Cancer Survivors in Switzerland: Protocol for a Prospective Multicenter Observational Study.	English	No	Duplicate reports
257	2023	King, Lindsay Yount; Kosmach-Park, Beverly; Parish, Alice; Niedzwiecki, Donna; Jackson, Whitney Erika; Vittorio, Jennifer Mary	Current approach to health care transition and integration into adult care for pediatric liver transplant recipients: A call for partnership	English	No	Duplicate reports
258	2021	Narla, Nirmala Priya; Ratner, Leah; Bastos, Fernanda Viera; Owusu, Sheila Agyeiwaa; Osei-Bonsu, Angela; Russ, Christiana M.	Paediatric to adult healthcare transition in resource-limited settings: a narrative review	English	No	Duplicate reports
259	2020	Sattoe, Jane N. T.; Peeters, Marielle A. C.; Haitsma, Jannie; van Staa, AnneLoes; Wolters, Victorien M.; Escher, Johanna C.	Value of an outpatient transition clinic for young people with inflammatory bowel disease: a mixed-methods evaluation	English	No	Duplicate reports
260	2017	Gray, Nicola J.; Shaw, Karen L.; Smith, Felicity J.; Burton, Jonathan; Prescott, Julie; Roberts, Rachel; Terry, David; McDonagh, Janet E.	The Role of Pharmacists in Caring for Young People With Chronic Illness	English	No	Duplicate reports
261	2017	Lewis, Jennifer; Frimberger, Dominic; Haddad, Emily; Slobodov, Gennady	A framework for transitioning patients from pediatric to adult health settings for patients with neurogenic bladder	English	No	Duplicate reports
262	2017	Lewis, Jennifer; Frimberger, Dominic; Haddad, Emily; Slobodov, Gennady	A framework for transitioning patients from pediatric to adult health settings for patients with neurogenic bladder	English	No	Duplicate reports
263	2018	Pollak, Eva; Kapusta, Nestor D; Diehm, Robert; Plener, Paul L; Skala, Katrin	[Transitional and Adolescent Psychiatry in Austria: A Pilot Study on the Attitudes of Experts].	English	No	Duplicate reports
264	2017	Miller, Kimberly A.; Wojcik, Katherine Y.; Ramirez, Cynthia N.; Ritt-Olson, Anamara; Freyer, David R.; Hamilton, Ann S.; Milam, Joel E.	Supporting long-term follow-up of young adult survivors of childhood cancer: Correlates of healthcare self-efficacy	English	No	Duplicate reports
265	2012	Kruszka, Bonnie J; Lindell, Deborah; Killion, Cheryl; Criss, Sam	"It's like pay or don't have it and now I'm doing without": the voice of transitional uninsured former foster youth.	English	No	Duplicate reports
266	2019	Cai, Ran A.; Chaplin, Hema; Livermore, Polly; Lee, Martin; Sen, Debajit; Wedderburn, Lucy R.; Wilkinson, Nick; Jeffery, Rachel; Kempa, Andrea; Norton, Imogen; Tattersall, Rachel; Ioannou, Yiannis; Eleftheriou, Despina	Development of a benchmarking toolkit for adolescent and young adult rheumatology services (BeTAR).	English	No	Duplicate reports
267	2021	Rowan, Karen J	Implementation of a Transition-Readiness Questionnaire with Survivors of Childhood Cancers in Hawaiʻi	English	No	Duplicate reports
268	2018	Tilton, Ann H; de Gusmao, Claudio Melo	Transition From Pediatric to Adult Neurologic Care.	English	No	Duplicate reports
269	2021	Ames, Jennifer L; Massolo, Maria L; Davignon, Meghan N; Qian, Yinge; Cerros, Hilda J; Croen, Lisa A	Transitioning youth with autism spectrum disorders and other special health care needs into adult primary care: A provider survey.	English	No	Duplicate reports
270	2014	Chira, Peter; Ronis, Tova; Ardoin, Stacy; White, Patience	Transitioning Youth with Rheumatic Conditions: Perspectives of Pediatric Rheumatology Providers in the United States and Canada	English	No	Duplicate reports
271	2021	Ludvigsen, Mette S.; Hall, Elisabeth O. C.; Westergren, Thomas; Aagaard, Hanne; Uhrenfeldt, Lisbeth; Fegran, Liv	Being cross pressured-parents' experiences of the transfer from paediatric to adult care services for their young people with long term conditions: A systematic review and qualitative research synthesis	English	No	Duplicate reports
272	2023	Hart, Laura C.; Chisolm, Deena	Improving the use of transition readiness measures in research and clinical care	English	No	Duplicate reports
273	2006	Scott, Dena Marie	Transition of patients with sickle cell disease from pediatric care to adult care: Implications for positive disease self -management in transition	English	No	Duplicate reports
274	2006	Scott, Dena Marie	Transition of patients with sickle cell disease from pediatric care to adult care: Implications for positive disease self -management in transition	English	No	Duplicate reports
275	2018	Hettel, Daniel; Tran, Christine; Szymanski, Konrad; Misseri, Rosalia; Wood, Hadley	Lost in transition: Patient-identified barriers to adult urological spina bifida care.	English	No	Duplicate reports
276	2023	Shishkov, Savi R.; Tuccillo, Luigi; Iotova, Violeta M.; Pivonello, Rosario; Pelsma, Iris C. M.; Pereira, Alberto M.; Biermasz, Nienke R.; Endo-Ern Reference Ctr; Endo ERN Pituitary	Mapping of the current transition of care practice for patients with pituitary disease at Endo-ERN reference centers	English	No	Duplicate reports
277	2021	Stacy, Sylvie; Sheth, Sujit; Coleman, Brandon; Cerenzia, Wendy	An assessment of the continuing medical education needs of US physicians in the management of patients with beta thalassemia	English	No	Duplicate reports
278	2021	Johnson, Kiana; McBee, Matthew; Reiss, John; Livingood, William; Wood, David	TRAQ Changes: Improving the Measurement of Transition Readiness by the Transition Readiness Assessment Questionnaire.	English	No	Duplicate reports
279	2021	Johnson, Kiana; McBee, Matthew; Reiss, John; Livingood, William; Wood, David	TRAQ Changes: Improving the Measurement of Transition Readiness by the Transition Readiness Assessment Questionnaire.	English	No	Duplicate reports
280	2021	Cruz, Maria Leticia Santos; Darmont, Mariana de Queiroz Rocha; Monteiro, Simone Souza	HIV-related stigma among young people living with HIV transitioning to an adult clinic in a public hospital in Rio de Janeiro, Brazil.	English	No	Duplicate reports
281	2017	Junge, Norman; Migal, Katarina; Goldschmidt, Imeke; Baumann, Ulrich	Transition after pediatric liver transplantation - Perceptions of adults, adolescents and parents.	English	No	Duplicate reports
282	2018	Foster, Caroline; Fidler, Sarah	Optimizing HIV transition services for young adults	English	No	Duplicate reports
283	2018	Walter, Margot; Kamphuis, Sylvia; van Pelt, Philomine; de Vroed, Annemarie; Hazes, Johanna M. W.	Successful implementation of a clinical transition pathway for adolescents with juvenile-onset rheumatic and musculoskeletal diseases.	English	No	Duplicate reports
284	2018	Walter, Margot; Kamphuis, Sylvia; van Pelt, Philomine; de Vroed, Annemarie; Hazes, Johanna M. W.	Successful implementation of a clinical transition pathway for adolescents with juvenile-onset rheumatic and musculoskeletal diseases.	English	No	Duplicate reports
285	2022	Ryan, Devonne; Moorehead, Paul; Chafe, Roger	Evaluating a Transition Workbook for Childhood Cancer Survivors: a Pilot Study	English	No	Duplicate reports
286	2019	Adamson, James; Cardi, Valentina; Kan, Carol; Harrison, Amy; Macdonald, Pam; Treasure, Janet	Evaluation of a novel transition support intervention in an adult eating disorders service: ECHOMANTRA.	English	No	Duplicate reports
287	2020	Rocque, Brandon G.; Weprin, Bradley E.; Blount, Jeffrey P.; Hopson, Betsy D.; Drake, James M.; Hamilton, Mark G.; Williams, Michael A.; White, Patience H.; Orrico, Katie O.; Martin, Jonathan E.	Health care transition in pediatric neurosurgery: a consensus statement from the American Society of Pediatric Neurosurgeons.	English	No	Duplicate reports
288	2019	Uzark, Karen; Afton, Katherine; Yu, Sunkyung; Lowery, Ray; Smith, Cynthia; Norris, Mark D.	Transition Readiness in Adolescents and Young Adults with Heart Disease: Can We Improve Quality of Life?	English	No	Duplicate reports
289	2018	Palman, Jason; Shoop-Worrall, Stephanie; Hyrich, Kimme; McDonagh, Janet E.	Update on the epidemiology, risk factors and disease outcomes of Juvenile idiopathic arthritis	English	No	Duplicate reports
290	2018	Palman, Jason; Shoop-Worrall, Stephanie; Hyrich, Kimme; McDonagh, Janet E.	Update on the epidemiology, risk factors and disease outcomes of Juvenile idiopathic arthritis	English	No	Duplicate reports
291	2021	Shanahan, Paul; Ollis, Lucie; Balla, Kate; Patel, Rupal; Long, Karen	Experiences of transition from children's to adult's healthcare services for young people with a neurodevelopmental condition.	English	No	Duplicate reports
292	2010	Shemesh, Eyal; Annunziato, Rachel A.; Arnon, Ronen; Miloh, Tamir; Kerkar, Nanda	Adherence to medical recommendations and transition to adult services in pediatric transplant recipients	English	No	Duplicate reports
293	2017	Andrade, Danielle M.; Bassett, Anne S.; Bercovici, Eduard; Borlot, Felippe; Bui, Esther; Camfield, Peter; Clozza, Guida Quaglia; Cohen, Eyal; Gofine, Timothy; Graves, Lisa; Greenaway, Jon; Guttman, Beverly; Guttman-Slater, Maya; Hassan, Ayman; Henze, Megan; Kaufman, Miriam; Lawless, Bernard; Lee, Hannah; Lindzon, Lezlee; Lomax, Lysa Boisse; McAndrews, Mary Pat; Menna-Dack, Dolly; Minassian, Berge…	Epilepsy: Transition from pediatric to adult care. Recommendations of the Ontario epilepsy implementation task force.	English	No	Duplicate reports
294	2022	Majaha, Moira Chido	Understanding the Effects of the COVID-19 Pandemic on HIV Care among Adolescents and Young Adults Living with HIV in Kenya	English	No	Duplicate reports
295	2020	Gerritsen, Suzanne E.; Dieleman, Gwendolyn C.; Beltman, Marieke A. C.; Tangenbergh, Afke A. M.; Maras, Athanasios; van Amelsvoort, Therese A. M. J.; van Staa, AnneLoes	Transitional psychiatry in the Netherlands: Experiences and views of mental health professionals.	English	No	Duplicate reports
296	2015	Gold, Anna; Martin, Kathy; Breckbill, Katie; Avitzur, Yaron; Kaufman, Miriam	Transition to adult care in pediatric solid-organ transplant: development of a practice guideline	English	No	Duplicate reports
297	2018	Klostermann, Natalie R.; McAlpine, Laura; Wine, Eytan; Goodman, Karen J.; Kroeker, Karen I.	Assessing the Transition Intervention Needs of Young Adults With Inflammatory Bowel Diseases	English	No	Duplicate reports
298	2012	Schmidt, Dominik; Jenetzky, Ekkehart; Zwink, Nadine; Schmiedeke, Eberhard; Maerzheuser, Stefanie	Postoperative complications in adults with anorectal malformation: a need for transition. German Network for Congenital Uro-REctal Malformations (CURE-Net)	English	No	Duplicate reports
299	2009	Yardley, Iain E.; Pauniaho, Satu-Liisa; Baillie, Colin T.; Turnock, Rick R.; Coldicutt, Pat; Lamont, Graham L.; Kenny, Simon E.	After the honeymoon comes divorce: long-term use of the antegrade continence enema procedure	English	No	Duplicate reports
300	2017	Agarwal, Shivani; Raymond, Jennifer K.; Schutta, Mark H.; Cardillo, Serena; Miller, Victoria A.; Long, Judith A.	An Adult Health Care-Based Pediatric to Adult Transition Program for Emerging Adults With Type 1 Diabetes	English	No	Duplicate reports
301	2022	Le Roux, Enora; Turpin, Agathe; Michel, Morgane; Tejedor, Isabelle; Menesguen, Florence; Malivoir, Sabine; Bottius, Sandrine; Mellerio, Helene; Polak, Michel; Touraine, Philippe	Evaluation of a new transition organization for young adults with endocrine or metabolic diseases	English	No	Duplicate reports
302	2019	Anton, Corinne M.; Anton, Kristin; Butts, Ryan J.	Preparing for transition: The effects of a structured transition program on adolescent heart transplant patients' adherence and transplant knowledge	English	No	Duplicate reports
303	2004	Hellstedt, LF	Transitional care issues influencing access to health care: employability and insurability	English	No	Duplicate reports
304	2017	Foster, Helen E.; Minden, Kirsten; Clemente, Daniel; Leon, Leticia; McDonagh, Janet E.; Kamphuis, Sylvia; Berggren, Karin; van Pelt, Philomine; Wouters, Carine; Waite-Jones, Jennifer; Tattersall, Rachel; Wyllie, Ruth; Stones, Simon R.; Martini, Alberto; Constantin, Tamas; Schalm, Susanne; Fidanci, Berna; Erer, Burak; Dermikaya, Erkan; Ozen, Seza; Carmona, Loreto	EULAR/PReS standards and recommendations for the transitional care of young people with juvenile-onset rheumatic diseases.	English	No	Duplicate reports
305	2019	Clibbens, Nicola; Berzins, Kathryn; Baker, John	Caregivers' experiences of service transitions in adult mental health: An integrative qualitative synthesis.	English	No	Duplicate reports
306	2020	Rohatinsky, Noelle; Risling, Tracie; Hellsten, Laurie-Ann M.; Kumaran, Maha	Inflammatory Bowel Disease Nurses' Perspectives: Prioritizing Adolescent Transition Readiness Factors.	English	No	Duplicate reports
307	2019	Wray, Alisha M; Hoyt, Tim; Welch, Stephen; Civetti, Sara; Anthony, Nicholas; Ballester, Edward; Tandon, Rajiv	Veterans Engaged in Treatment, Skills, and Transitions for Enhancing Psychiatric Safety (VETSTEPS).	English	No	Duplicate reports
308	2003	Betz, CL	Nurse's role in promoting health transitions for adolescents and young adults with developmental disabilities	English	No	Duplicate reports
309	2010	Libby, Russell; Comm Child Hlth Financing	Policy Statement-Principles of Health Care Financing	English	No	Duplicate reports
310	2019	Wright, Jessica; Elwell, Laura; McDonagh, Janet; Kelly, Deirdre; McClean, Patricia; Ferguson, James; Wray, Jo	Healthcare transition in pediatric liver transplantation: The perspectives of pediatric and adult healthcare professionals.	English	No	Duplicate reports
311	2017	Cohen, Emmanuel; Amougou, Norbert; Ponty, Amandine; Loinger-Beck, Juliette; Nkuintchua, Teodyl; Monteillet, Nicolas; Bernard, Jonathan Y.; Said-Mohamed, Rihlat; Holdsworth, Michelle; Pasquet, Patrick	Nutrition Transition and Biocultural Determinants of Obesity among Cameroonian Migrants in Urban Cameroon and France	English	No	Duplicate reports
312	2017	Cohen, Emmanuel; Amougou, Norbert; Ponty, Amandine; Loinger-Beck, Juliette; Nkuintchua, Teodyl; Monteillet, Nicolas; Bernard, Jonathan Y.; Said-Mohamed, Rihlat; Holdsworth, Michelle; Pasquet, Patrick	Nutrition Transition and Biocultural Determinants of Obesity among Cameroonian Migrants in Urban Cameroon and France	English	No	Duplicate reports
313	2016	Wipff, Julien; Sparsa, Laetitia; Lohse, Anne; Quartier, Pierre; Kahan, Andre; Deslandre, Chantal Job	Impact of juvenile idiopathic arthritis on quality of life during transition period at the era of biotherapies.	English	No	Duplicate reports
314	2018	Schaeffer, Christine; Teter, Caroline; Finch, Emily A.; Hurt, Courtney; Keeter, Mary Kate; Liss, David T.; Rogers, Angela; Sheth, Avani; Ackermann, Ronald	A pragmatic randomized comparative effectiveness trial of transitional care for a socioeconomically diverse population: Design, rationale and baseline characteristics	English	No	Duplicate reports
315	2013	Knapp, Caprice; Huang, I-Chan; Hinojosa, Melanie; Baker, Kimberly; Sloyer, Phyllis	Assessing the congruence of transition preparedness as reported by parents and their adolescents with special health care needs.	English	No	Duplicate reports
316	2017	Dale, Craig M.; King, Judy; Amin, Reshma; Katz, Sherri; Mckim, Douglas; Road, Jeremy; Rose, Louise	Health transition experiences of Canadian ventilator-assisted adolescents and their family caregivers: A qualitative interview study	English	No	Duplicate reports
317	2014	Shaw, K. L.; Watanabe, A.; Rankin, E.; McDonagh, J. E.	Walking the talk. Implementation of transitional care guidance in a UK paediatric and a neighbouring adult facility	English	No	Duplicate reports
318	2014	Shaw, K. L.; Watanabe, A.; Rankin, E.; McDonagh, J. E.	Walking the talk. Implementation of transitional care guidance in a UK paediatric and a neighbouring adult facility	English	No	Duplicate reports
319	2015	Smith, Kathryn A.; Macias, Kristy; Bui, Kim; Betz, Cecily L.	Brief Report: Adolescents' Reasons for Participating in a Health Care Transition Intervention Study	English	No	Duplicate reports
320	2011	Rutishauser, Christoph; Akre, Christina; Suris, Joan-Carles	Transition from pediatric to adult health care: expectations of adolescents with chronic disorders and their parents	English	No	Duplicate reports
321	2017	van Rheenen, Patrick F.; Aloi, Marina; Biron, Irit Avni; Carlsen, Katrine; Cooney, Rachel; Cucchiara, Salvatore; Cullen, Garret; Escher, Johanna C.; Kierkus, Jaroslaw; Lindsay, James O.; Roma, Eleftheria; Russell, Richard K.; Sieczkowska-Golub, Joanna; Harbord, Marcus	European Crohn's and Colitis Organisation Topical Review on Transitional Care in Inflammatory Bowel Disease	English	No	Duplicate reports
322	2018	Signorini, Giulia; Singh, Swaran P.; Marsanic, Vlatka Boricevic; Dieleman, Gwen; Dodig-Curkovic, Katarina; Franic, Tomislav; Gerritsen, Suzanne E.; Griffin, James; Maras, Athanasios; McNicholas, Fiona; O'Hara, Lesley; Purper-Ouakil, Diane; Paul, Moli; Russet, Frederick; Santosh, Paramala; Schulze, Ulrike; Street, Cathy; Tremmery, Sabine; Tuomainen, Helena; Verhulst, Frank; Warwick, Jane; de Girol…	The interface between child/adolescent and adult mental health services: results from a European 28-country survey	English	No	Duplicate reports
323	2019	Son, Jane; Debono, Deborah; Leitner, Robert; Lenroot, Rhoshel; Johnson, Julie	Pass the parcel: Service provider views on bridging gaps for youth with dual diagnosis of intellectual disability and mental health disorders in regional areas.	English	No	Duplicate reports
324	2019	Hammerman, Oded; Bayatra, Areej; Turner, Dan; Levine, Arie; Shamir, Raanan; Assa, Amit; Wilschanski, Michael; Bachner, Yaacov G.; Israeli, Eran	Initial Development and Validation of a Transition Readiness Scale for Adolescents with Inflammatory Bowel Disease	English	No	Duplicate reports
325	2019	Hammerman, Oded; Bayatra, Areej; Turner, Dan; Levine, Arie; Shamir, Raanan; Assa, Amit; Wilschanski, Michael; Bachner, Yaacov G.; Israeli, Eran	Initial Development and Validation of a Transition Readiness Scale for Adolescents with Inflammatory Bowel Disease	English	No	Duplicate reports
326	2018	Kuo, Alice A.; Ciccarelli, Mary R.; Sharma, Niraj; Lotstein, Debra S.	A Health Care Transition Curriculum for Primary Care Residents: Identifying Goals and Objectives	English	No	Duplicate reports
327	2018	van Pelt, P. A.; Dolhain, R. J. E. M.; Kruize, A. A.; Ammerlaan, J. W.; Hazes, J. W.; Bijlsma, J. W. J.; Wulffraat, N. M.	Disease activity and dropout in young persons with juvenile idiopathic arthritis in transition of care: a longitudinal observational study	English	No	Duplicate reports
328	2022	Kocjancic, Dasa; Battelino, Nina; Oblak, Manca; Novljan, Gregor	Psychosocial impact of structured transfer of adolescents with kidney transplants to adult services: An interventional national cohort study	English	No	Duplicate reports
329	2022	Kocjancic, Dasa; Battelino, Nina; Oblak, Manca; Novljan, Gregor	Psychosocial impact of structured transfer of adolescents with kidney transplants to adult services: An interventional national cohort study	English	No	Duplicate reports
330	2013	Hunt, Susan; Sharma, Niraj	Pediatric to adult-care transitions in childhood-onset chronic disease: hospitalist perspectives.	English	No	Duplicate reports
331	2018	Toft, Alex; Taylor, Rachel; Claridge, Lee; Clowes, Charlotte; Ferguson, James; Hind, Jonathon; Jones, Rebecca; McClean, Patricia; McKiernan, Patrick; Samyn, Marianne; Coad, Jane	The Experiences of Young Liver Patients Transferring From Children's to Adult Services and Their Support Needs for a Successful Transition.	English	No	Duplicate reports
332	2015	Durkin, Emily T.; Zurakowski, David; Rangel, Shawn J.; Lillehei, Craig W.; Fishman, Laurie N.	Passing the baton: The pediatric surgical perspective on transition	English	No	Duplicate reports
333	2017	Fu, Nancy; Jacobson, Kevan; Round, Andrew; Evans, Kathi; Qian, Hong; Bressler, Brian	Transition clinic attendance is associated with improved beliefs and attitudes toward medicine in patients with inflammatory bowel disease.	English	No	Duplicate reports
334	2019	Shackleford, Jenna L.; Kelley, Susan J.; Spratling, Regena	Applying the Self-determination Theory to Health-related Quality of Life for Adolescents with Congenital Heart Disease	English	No	Duplicate reports
335	2018	Howard, A. Fuchsia; Kazanjian, Arminee; Pritchard, Sheila; Olson, Rob; Hasan, Haroon; Newton, Kelly; Goddard, Karen	Healthcare system barriers to long-term follow-up for adult survivors of childhood cancer in British Columbia, Canada: a qualitative study	English	No	Duplicate reports
336	2010	Souza, Luciene Guimaraes de; Santos, Ricardo Ventura; Coimbra, Carlos Everaldo Alvares Jr	[Age structure, natality and mortality of the Xavante indigenous people of Mato Grosso State, Brazilian Amazon].	English	No	Duplicate reports
337	2022	Yan, Justin; Azzam, Dimah; Columbus, Melanie; Van Aarsen, Kristine; Liu, Selina; Spaic, Tamara; Shepherd, Lisa; Network Canadian Emergency Researc	Experience of emergency department patients after a visit for hyperglycaemia: implications for communication and factors affecting adherence postdischarge	English	No	Duplicate reports
338	2022	Yan, Justin; Azzam, Dimah; Columbus, Melanie; Van Aarsen, Kristine; Liu, Selina; Spaic, Tamara; Shepherd, Lisa; Network Canadian Emergency Researc	Experience of emergency department patients after a visit for hyperglycaemia: implications for communication and factors affecting adherence postdischarge	English	No	Duplicate reports
339	2021	Johnson, Lara E.; Lee, Matthew J.; Turner-Moore, Tamara; Tate, Lydia R. Grinsted; Brooks, Alenka J.; Tattersall, Rachel S.; Jones, Georgina L.; Lobo, Alan J.	Systematic Review of Factors Affecting Transition Readiness Skills in Patients with Inflammatory Bowel Disease	English	No	Duplicate reports
340	2019	Njuguna, Irene Nyambura	From Pediatric to Adolescent HIV: Mortality, Viral Suppression and Transition to Adult Care	English	No	Duplicate reports
341	2022	Liddle, David; Balsara, Sheri; Hamann, Karin; Christopher, Adam; Olivieri, Laura; Loke, Yue-Hin	Combining patient-specific, digital 3D models with tele-education for adolescents with CHD	English	No	Duplicate reports
342	2013	Lozano-Serrano, Monserrat; Garcia-Seco, Jose Alberto; Garcia-Seco, Fernando; Lozano-Hernandez, Maria Concepcion; Seco-Segura, Angela Maria; Moreno-Fernandez, Jesus; Munoz-Cazallas, Pedro Antonio; Ferreiro-Vicario, Carmen; Sanchez-Covisa, Miguel Aguirre	[Satisfaction and quality of life evaluation in patients with type 1 diabetes mellitus treated using continuous subcutaneous insulin infusion compared with multiple daily injections].	English	No	Duplicate reports
343	2018	Kelly, Matthew; Rao, Chalapati; Seubsman, Sam-Ang; Sleigh, Adrian	HEALTH RISK TRANSITION AND LOW MORTALITY PATTERNS AMONG A NATIONAL COHORT OF ASPIRATIONAL THAI OPEN UNIVERSITY STUDENTS.	English	No	Duplicate reports
344	2021	Sawin, Kathleen J.; Margolis, Rachel H. F.; Ridosh, Monique M.; Bellin, Melissa H.; Woodward, Jason; Brei, Timothy J.; Logan, Lynne Romeiser	Self-management and spina bifida: A systematic review of the literature	English	No	Duplicate reports
345	2010	Ln, Fishman; Rm, Barendse; E, Hait; C, Burdick; J, Arnold	Self-management of older adolescents with inflammatory bowel disease: a pilot study of behavior and knowledge as prelude to transition	English	No	Duplicate reports
346	2019	Lc, Hart; Mal, van Tilburg; R, Campbell; Ra, Faldowski; M, Nazareth; M, Ndugga; C, Coltrane; Md, de Ferris	Association of youth health care transition readiness to role overload among parents of children with chronic illness	English	No	Duplicate reports
347	2013	Frisch, Dana; Msall, Michael E.	Health, functioning, and participation of adolescents and adults with cerebral palsy: a review of outcomes research.	English	No	Duplicate reports
348	2013	Frisch, Dana; Msall, Michael E.	Health, functioning, and participation of adolescents and adults with cerebral palsy: a review of outcomes research.	English	No	Duplicate reports
349	2020	Conlon, Matthew; Tew, James; Solai, LalithKumer K.; Gopalan, Priya; Azzam, Pierre; Karp, Jordan F.	Care Transitions in the Psychiatric Hospital: Focus on Older Adults	English	No	Duplicate reports
350	2019	Gurchiek, Reed D.; Choquette, Rebecca H.; Beynnon, Bruce D.; Slauterbeck, James R.; Tourville, Timothy W.; Toth, Michael J.; McGinnis, Ryan S.	Open-Source Remote Gait Analysis: A Post-Surgery Patient Monitoring Application	English	No	Duplicate reports
351	2020	Cleverley, Kristin; Bennett, Kathryn J.; Brennenstuhl, Sarah; Cheung, Amy; Henderson, Joanna; Korczak, Daphne J.; Kurdyak, Paul; Levinson, Andrea; Pignatiello, Antonio; Stinson, Jennifer; Voineskos, Aristotle N.; Szatmari, Peter	Longitudinal Youth in Transition Study (LYiTS): protocol for a multicentre prospective cohort study of youth transitioning out of child and adolescent mental health services at age 18.	English	No	Duplicate reports
352	2014	Usuba, Koyo; Oddson, Bruce; Gauthier, Alain; Young, Nancy L.	Changes in Gross Motor Function and Health-Related Quality of Life in Adults With Cerebral Palsy: An 8-Year Follow-Up Study	English	No	Duplicate reports
353	2014	Usuba, Koyo; Oddson, Bruce; Gauthier, Alain; Young, Nancy L.	Changes in Gross Motor Function and Health-Related Quality of Life in Adults With Cerebral Palsy: An 8-Year Follow-Up Study	English	No	Duplicate reports
354	2019	Klodnick, Vanessa V; Clark, Hewitt B Rusty; Johnson, Rebecca P; Fagan, Marc A	Developing quality assurance practices and measures for implementing and sustaining the Transition to Independence Process (TIP) model.	English	No	Duplicate reports
355	2003	Shooshtari, Shahin	Predictors of positive and negative self -rated health: Transitions and subpopulation variations	English	No	Duplicate reports
356	2023	Sanmugalingham, Geetha; Mok, Elise; Cafazzo, Joseph A.; Desveaux, Laura; Brazeau, Anne-Sophie; Booth, Gillian L.; Greenberg, Marley; Kichler, Jessica; Rac, Valeria E.; Austin, Peter; Goldbloom, Ellen; Henderson, Melanie; Landry, Alanna; Zenlea, Ian; Taylor, Madison; Nakhla, Meranda; Shulman, Rayzel	Text message-based intervention, Keeping in Touch (KiT), to support youth as they transition to adult type 1 diabetes care: a protocol for a multisite randomised controlled superiority trial	English	No	Duplicate reports
357	2017	While, A. E.; Heery, E.; Sheehan, A. M.; Coyne, I.	Health-related quality of life of young people with long-term illnesses before and after transfer from child to adult healthcare.	English	No	Duplicate reports
358	2016	Cruikshank, Mary; Foster, Helen E.; Stewart, Jane; Davidson, Joyce E.; Rapley, Tim	Transitional care in clinical networks for young people with juvenile idiopathic arthritis: current situation and challenges.	English	No	Duplicate reports
359	2014	Nieboer, Anna P.; Cramm, Jane M.; Sonneveld, Henk M.; Roebroeck, Marij E.; van Staa, AnneLoes; Strating, Mathilde M. H.	Reducing bottlenecks: professionals' and adolescents' experiences with transitional care delivery.	English	No	Duplicate reports
360	2010	de Beaufort, Carine; Jarosz-Chobot, Przemyslawa; Frank, Marcia; de Bart, Jennifer; Deja, Grazyna	Transition from pediatric to adult diabetes care: smooth or slippery?	English	No	Duplicate reports
361	2017	Danielson, Johan; Karlbom, Urban; Graf, Wilhelm; Wester, Tomas	Outcome in adults with anorectal malformations in relation to modern classification - Which patients do we need to follow beyond childhood?	English	No	Duplicate reports
362	2018	Flocco, Serena Francesca; Caruso, Rosario; Dellafiore, Federica; Pittella, Francesco; Giamberti, Alessandro; Micheletti, Angelo; Negura, Diana Gabriela; Piazza, Luciane; Chessa, Massimo	[The effect of the transition care model on health perception among adolescents with congenital heart disease: a quasi-experimental study].	English	No	Duplicate reports
363	2018	Flocco, Serena Francesca; Caruso, Rosario; Dellafiore, Federica; Pittella, Francesco; Giamberti, Alessandro; Micheletti, Angelo; Negura, Diana Gabriela; Piazza, Luciane; Chessa, Massimo	[The effect of the transition care model on health perception among adolescents with congenital heart disease: a quasi-experimental study].	English	No	Duplicate reports
364	2012	Gawlik, Aneta; Kaczor, Barbara; Kaminska, Halla; Zachurzok-Buczynska, Agnieszka; Gawlik, Tomasz; Malecka-Tendera, Ewa	Quality of medical follow-up of young women with Turner syndrome treated in one clinical center.	English	No	Duplicate reports
365	2019	Leavey, Gerard; McGrellis, Sheena; Forbes, Trisha; Thampi, Annette; Davidson, Gavin; Rosato, Michael; Bunting, Brendan; Divin, Natalie; Hughes, Lynette; Toal, Alicia; Paul, Moli; Singh, Swaran P.	Improving mental health pathways and care for adolescents in transition to adult services (IMPACT): a retrospective case note review of social and clinical determinants of transition.	English	No	Duplicate reports
366	2019	Zhang, Xiaoling; Xiao, Huimin; Chen, Ying	Evaluation of a WeChat-based life review programme for cancer patients: A quasi-experimental study	English	No	Duplicate reports
367	2018	Olszowy, Kathryn M.; Little, Michael A.; Lee, Gwang; Pomer, Alysa; Dancause, Kelsey N.; Sun, Cheng; Silverman, Harold; Chan, Chim W.; Tarivonda, Len; Kaneko, Akira; Weitz, Charles; Lum, Jeffrey Koji; Garruto, Ralph M.	Coming to grips with economic development: Variation in adult hand grip strength during health transition in Vanuatu	English	No	Duplicate reports
368	2018	Olszowy, Kathryn M.; Little, Michael A.; Lee, Gwang; Pomer, Alysa; Dancause, Kelsey N.; Sun, Cheng; Silverman, Harold; Chan, Chim W.; Tarivonda, Len; Kaneko, Akira; Weitz, Charles; Lum, Jeffrey Koji; Garruto, Ralph M.	Coming to grips with economic development: Variation in adult hand grip strength during health transition in Vanuatu	English	No	Duplicate reports
369	2015	Kehoe, A.; Smith, J. E.; Edwards, A.; Yates, D.; Lecky, F.	The changing face of major trauma in the UK	English	No	Duplicate reports
370	2020	O'Hara, Lesley; Holme, Ingrid; Tah, Priya; Franic, Tomislav; Davidovic, Nikolina Vrljicak; Paul, Moli; Singh, Swaran Preet; Street, Cathy; Tuomainen, Helena; Schulze, Ulrike; McNicholas, Fiona; MILESTONE Consortium	A cross-cultural qualitative study of the ethical aspects in the transition from child mental health services to adult mental health services	English	No	Duplicate reports
371	2020	O'Hara, Lesley; Holme, Ingrid; Tah, Priya; Franic, Tomislav; Davidovic, Nikolina Vrljicak; Paul, Moli; Singh, Swaran Preet; Street, Cathy; Tuomainen, Helena; Schulze, Ulrike; McNicholas, Fiona; MILESTONE Consortium	A cross-cultural qualitative study of the ethical aspects in the transition from child mental health services to adult mental health services	English	No	Duplicate reports
372	2013	Elkousy, Hussein; Kannan, Vijayaraj; Calder, Cynthia T.; Zumwalt, Juliette; O'Connor, Daniel P.; Woods, G. William	Intra-articular Morphine Versus Bupivacaine for Postoperative Pain Management	English	No	Duplicate reports
373	2015	Moynihan, Melissa; Saewyc, Elizabeth; Whitehouse, Sandra; Paone, Mary; McPherson, Gladys	Assessing readiness for transition from paediatric to adult health care: Revision and psychometric evaluation of the Am I ON TRAC for Adult Care questionnaire	English	No	Duplicate reports
374	2015	Moynihan, Melissa; Saewyc, Elizabeth; Whitehouse, Sandra; Paone, Mary; McPherson, Gladys	Assessing readiness for transition from paediatric to adult health care: Revision and psychometric evaluation of the Am I ON TRAC for Adult Care questionnaire	English	No	Duplicate reports
375	2023	Dattilo, Taylor M.; Fisher, Rachel S.; Roberts, Caroline M.; Sharkey, Christina M.; Clawson, Ashley; Chaney, John M.; Mullins, Larry L.	Quality of Life in Adolescents and Young Adults With a Chronic Medical Condition: The Role of Perceived Maturity and Transition Readiness	English	No	Duplicate reports
376	2016	Tsai Owens, Michele S.	Evaluation of Healthcare Transition Outcome Predictors for Adolescents/Young Adults Living with Chronic Medical Conditions	English	No	Duplicate reports
377	2012	Pakdeeprom, Buntham; In-Iw, Supinya; Chintanadilok, Nongluk; Wichiencharoen D, Kaimook; Manaboriboon, Boonying	Promoting factors for transition readiness of adolescent chronic illnesses: experiences in Thailand.	English	No	Duplicate reports
378	2012	Pakdeeprom, Buntham; In-Iw, Supinya; Chintanadilok, Nongluk; Wichiencharoen D, Kaimook; Manaboriboon, Boonying	Promoting factors for transition readiness of adolescent chronic illnesses: experiences in Thailand.	English	No	Duplicate reports
379	2018	Xiao, Ning; Zhu, Dan; Xiao, Shuiyuan	Effects of continued psychological care toward brain tumor patients and their family members' negative emotions	English	No	Duplicate reports
380	2017	Casotto, Veronica; Rolfini, Maria; Ferroni, Eliana; Savioli, Valentina; Gennaro, Nicola; Avossa, Francesco; Cancian, Maurizio; Figoli, Franco; Mantoan, Domenico; Brambilla, Antonio; Ghiotto, Maria Cristina; Fedeli, Ugo; Saugo, Mario	End-of-Life Place of Care, Health Care Settings, and Health Care Transitions Among Cancer Patients: Impact of an Integrated Cancer Palliative Care Plan	English	No	Duplicate reports
381	2013	Wilson, Melissa A.; Goettemoeller, Diana M.; Bevan, Nancy A.; McCord, Jennifer M.	Moral distress: levels, coping and preferred interventions in critical care and transitional care nurses	English	No	Duplicate reports
382	2014	Maiorino, Maria Ida; Bellastella, Giuseppe; Petrizzo, Michela; Improta, Maria Rosaria; Brancario, Clementina; Castaldo, Filomena; Olita, Laura; Giugliano, Dario; Esposito, Katherine	Treatment satisfaction and glycemic control in young Type 1 diabetic patients in transition from pediatric health care: CSII versus MDI.	English	No	Duplicate reports
383	2021	Spiegel, Lynn; Tucker, Lori; Duffy, Karen Watanabe; Lalloo, Chitra; Hundert, Amos; Bourre-Tessier, Josiane; Hazel, Elizabeth; Luca, Nadia; Mosher, Dianne; Nguyen, Cynthia; Stringer, Elizabeth; Victor, Charles; Stinson, Jennifer	Development and validation of the RACER (Readiness for Adult Care in Rheumatology) transition instrument in youth with juvenile idiopathic arthritis.	English	No	Duplicate reports
384	2017	Silier, Colen Cooper Gore; Greschik, Justina; Gesell, Susanne; Grote, Veit; Jansson, Annette F.	Chronic non-bacterial osteitis from the patient perspective: a health services research through data collected from patient conferences	English	No	Duplicate reports
385	2017	Brooks, Alenka J.; Smith, Philip J.; Cohen, Richard; Collins, Paul; Douds, Andrew; Forbes, Valda; Gaya, Daniel R.; Johnston, Brian T.; McKiernan, Patrick J.; Murray, Charles D.; Sebastian, Shaji; Smith, Monica; Whitley, Lisa; Williams, Lesley; Russell, Richard K.; McCartney, Sara A.; Lindsay, James O.	UK guideline on transition of adolescent and young persons with chronic digestive diseases from paediatric to adult care	English	No	Duplicate reports
386	2018	Coco, Caitlin T.; Meenakshi-Sundaram, Bhalaajee; Eldefrawy, Ahmed; Henry, Millard L., III; Watts, Tanya; Aston, Christopher E.; Lewis, Jennifer; Frimberger, Dominic C.; Slobodov, Gennady	A cross sectional single institution study of quality of life in adult patients with spina bifida	English	No	Duplicate reports
387	2018	Coco, Caitlin T.; Meenakshi-Sundaram, Bhalaajee; Eldefrawy, Ahmed; Henry, Millard L., III; Watts, Tanya; Aston, Christopher E.; Lewis, Jennifer; Frimberger, Dominic C.; Slobodov, Gennady	A cross sectional single institution study of quality of life in adult patients with spina bifida	English	No	Duplicate reports
388	2017	Lam, Phung Khanh; Fidler, Sarah; Foster, Caroline	A review of transition experiences in perinatally and behaviourally acquired HIV-1 infection; same, same but different?	English	No	Duplicate reports
389	2016	Croteau, Stacy E.; Padula, Maura; Quint, Kate; D'Angelo, Loren; Neufeld, Ellis J.	Center-Based Quality Initiative Targets Youth Preparedness for Medical Independence: HEMO-Milestones Tool in a Comprehensive Hemophilia Clinic Setting.	English	No	Duplicate reports
390	2019	Nabbout, Rima; Arzimanoglou, Alexis; Chin, Richard F. M.; Grinspan, Zachary; Speechley, Kathy; Camfield, Peter	The evaluation and costs of transition programs for youth with epilepsy	English	No	Duplicate reports
391	2019	Hopson, Betsy; Alford, Elizabeth N.; Zimmerman, Kathrin; Blount, Jeffrey P.; Rocque, Brandon G.	Development of an evidence-based individualized transition plan for spina bifida.	English	No	Duplicate reports
392	2017	De Cunto, Carmen L.; Eymann, Alfredo; de los Angeles Britos, Maria; Gonzalez, Florencia; Roizen, Mariana; Rodriguez Celin, Maria de las Mercedes; Soriano Guppy, Enrique	Cross-cultural adaptation of the Transition Readiness Assessment Questionnaire to Argentinian Spanish.	English	No	Duplicate reports
393	2017	De Cunto, Carmen L.; Eymann, Alfredo; de los Angeles Britos, Maria; Gonzalez, Florencia; Roizen, Mariana; Rodriguez Celin, Maria de las Mercedes; Soriano Guppy, Enrique	Cross-cultural adaptation of the Transition Readiness Assessment Questionnaire to Argentinian Spanish.	English	No	Duplicate reports
394	2013	Blinder, Morey A.; Vekeman, Francis; Sasane, Medha; Trahey, Alex; Paley, Carole; Duh, Mei Sheng	Age-related treatment patterns in sickle cell disease patients and the associated sickle cell complications and healthcare costs	English	No	Duplicate reports
395	2018	Shilly, Steffi; Lindahl, Jane; Szalda, Dava; Steinway, Caren; Jan, Sophia	Quality of Online Health Information Regarding Sickle Cell Disease Transition	English	No	Duplicate reports
396	2015	Wisk, Lauren E.; Finkelstein, Jonathan A.; Sawicki, Gregory S.; Lakoma, Matthew; Toomey, Sara L.; Schuster, Mark A.; Galbraith, Alison A.	Predictors of timing of transfer from pediatric- to adult-focused primary care.	English	No	Duplicate reports
397	2020	Enomoto, Junko; Mizuno, Yoshiko; Okajima, Yoshitomo; Kawasoe, Yasutaka; Morishima, Hiroko; Tateno, Shigeru	Employment status and contributing factors among adults with congenital heart disease in Japan	English	No	Duplicate reports
398	2016	Acher, Charles Wynn; Ostlie, Daniel J.; Leys, Charles M.; Struckmeyer, Shannon; Parker, Matthew; Nichol, Peter F.	Long-Term Outcomes of Patients with Tracheoesophageal Fistula/Esophageal Atresia: Survey Results from Tracheoesophageal Fistula/Esophageal Atresia Online Communities	English	No	Duplicate reports
399	2016	Acher, Charles Wynn; Ostlie, Daniel J.; Leys, Charles M.; Struckmeyer, Shannon; Parker, Matthew; Nichol, Peter F.	Long-Term Outcomes of Patients with Tracheoesophageal Fistula/Esophageal Atresia: Survey Results from Tracheoesophageal Fistula/Esophageal Atresia Online Communities	English	No	Duplicate reports
400	2005	Shaw, KL; Southwood, TR; McDonagh, JE; British Soc Pediat Adolescent Rheu	Growing up and moving on in rheumatology: a multicentre cohort of adolescents with juvenile idiopathic arthritis	English	No	Duplicate reports
401	2001	Boyle, MP; Farukhi, Z; Nosky, ML	Strategies for improving transition to adult cystic fibrosis care, based on patient and parent views	English	No	Duplicate reports
402	2020	Mellerio, Helene; Jacquin, Paul; Trelles, Nelson; Le Roux, Enora; Belanger, Richard; Alberti, Corinne; Tubiana-Rufi, Nadia; Stheneur, Chantal; Guilmin-Crepon, Sophie; Devilliers, Herve	Validation of the "Good2Go": the first French-language transition readiness questionnaire.	English	No	Duplicate reports
403	2018	Wang, Z H; Zhang, B; Wang, H J; Wang, L S; Ding, G G	[Prevalence of cardio metabolic risk factors and related socio-demographic factors in adults aged 18-59 years in 15 provinces of China].	English	No	Duplicate reports
404	2017	Szymanski, Konrad M.; Cain, Mark P.; Hardacker, Thomas J.; Misseri, Rosalia	How successful is the transition to adult urology care in spina bifida? A single center 7-year experience	English	No	Duplicate reports
405	2016	Adogwa, Owoicho; Elsamadicy, Aladine A.; Han, Jing L.; Cheng, Joseph; Karikari, Isaac; Bagley, Carlos A.	Do measures of surgical effectiveness at 1 year after lumbar spine surgery accurately predict 2-year outcomes?	English	No	Duplicate reports
406	2019	Mora, Mariela Acuna; Saarijarvi, Markus; Moons, Philip; Sparud-Lundin, Carina; Bratt, Ewa-Lena; Goossens, Eva	The Scope of Research on Transfer and Transition in Young Persons With Chronic Conditions	English	No	Duplicate reports
407	2018	Yi, Siyan; Tuot, Sovannary; Pal, Khuondyla; Khol, Vohith; Sok, Say; Chhoun, Pheak; Ferguson, Laura; Mburu, Gitau	Characteristics of adolescents living with HIV receiving care and treatment services in antiretroviral therapy clinics in Cambodia: descriptive findings from a cross-sectional study.	English	No	Duplicate reports
408	2018	Kayle, Mariam; Docherty, Sharron; Tanabe, Paula; Sloane, Richard; Maslow, Gary; Pan, Wei; Holl, Jane L.; Shah, Nirmish	Trajectories of Sickle Cell Disease Severity during Transition to Adult Care	English	No	Duplicate reports
409	2020	Lyu, Yanyu; Jiang, Hongru; Jia, Xiaofang; Su, Chang; Huang, Feifei; Niu, Ran; Zhang, Bing; Wang, Huijun; Wang, Zhihong	[Perceived stress level and its related factors in Chinese adult residents aged 18-65 in 15 provinces (autonomous regions and municipalities) in 2015].	English	No	Duplicate reports
410	2019	Anelli, Catherine G.; Len, Claudio A.; Terreri, Maria Teresa R. A.; Russo, Gleice C. S.; Reiff, Andreas O.	Translation and validation of the Transition Readiness Assessment Questionnaire (TRAQ).	English	No	Duplicate reports
411	2019	Anelli, Catherine G.; Len, Claudio A.; Terreri, Maria Teresa R. A.; Russo, Gleice C. S.; Reiff, Andreas O.	Translation and validation of the Transition Readiness Assessment Questionnaire (TRAQ).	English	No	Duplicate reports
412	2021	Huang, Yunzhen; Faldowski, Richard; Burker, Eileen; Morrison, Blaise; Rak, Eniko	Coping, Anxiety, and Health Care Transition Readiness in Youth with Chronic Conditions.	English	No	Duplicate reports
413	2016	Albalawi, Awatif	Perceived transition self-efficacy and transition readiness among children and youth with special healthcare needs (CYSHCN) preparing to transition to adult healthcare from Texas Children's Hospital	English	No	Duplicate reports
414	2014	Beal, Sarah J; Nye, Abigail; Marraccini, Anne; Biro, Frank M	Evaluation of readiness to transfer to adult healthcare: What about the well adolescent?	English	No	Duplicate reports
415	2014	Beal, Sarah J; Nye, Abigail; Marraccini, Anne; Biro, Frank M	Evaluation of readiness to transfer to adult healthcare: What about the well adolescent?	English	No	Duplicate reports
416	2005	Shaw, KL; Southwood, TR; McDonagh, JE; British Soc Pediat Adolescent Rheu	Growing up and moving on in rheumatology: a multicentre cohort of adolescents with juvenile idiopathic arthritis	English	No	Duplicate reports
417	2001	Boyle, MP; Farukhi, Z; Nosky, ML	Strategies for improving transition to adult cystic fibrosis care, based on patient and parent views	English	No	Duplicate reports
418	2013	Vanneste, Dirk; Vermeulen, Bram; Declercq, Anja	Healthcare professionals' acceptance of BelRAI, a web-based system enabling person-centred recording and data sharing across care settings with interRAI instruments: a UTAUT analysis	English	No	Duplicate reports
419	2018	Ferrarese, Alberto; Germani, Giacomo; Lazzaro, Silvia; Cananzi, Mara; Russo, Francesco Paolo; Senzolo, Marco; Gambato, Martina; Zanetto, Alberto; Cillo, Umberto; Gringeri, Enrico; Perilongo, Giorgio; Burra, Patrizia	Short-term outcomes of paediatric liver transplant recipients after transition to Adult Healthcare Service.	English	No	Duplicate reports
420	2021	Abaka, Pearl; Nutor, Jerry John	Transitioning from pediatric to adult care and the HIV care continuum in Ghana: a retrospective study.	English	No	Duplicate reports
421	2020	Hood, Anna M.; Nwankwo, Cara; McTate, Emily; Joffe, Naomi E.; Quinn, Charles T.; Peugh, James L.; Crosby, Lori E.	Mobile Health Use Predicts SelfEfficacy and Self-Management in Adolescents with Sickle Cell Disease	English	No	Duplicate reports
422	2016	Pin, Tamis W.; Chan, Wayne L. S.; Chan, C. L.; Foo, K. H.; Fung, Kevin H. W.; Li, L. K.; Tsang, Tina C. L.	Clinical transition for adolescents with developmental disabilities in Hong Kong: a pilot study.	English	No	Duplicate reports
423	2016	Pin, Tamis W.; Chan, Wayne L. S.; Chan, C. L.; Foo, K. H.; Fung, Kevin H. W.; Li, L. K.; Tsang, Tina C. L.	Clinical transition for adolescents with developmental disabilities in Hong Kong: a pilot study.	English	No	Duplicate reports
424	2007	McDonagh, J. E.; Southwood, T. R.; Shaw, K. L.; Brit Soc Paediatric Adolescent Rhe	The impact of a coordinated transitional care programme on adolescents with juvenile idiopathic arthritis	English	No	Duplicate reports
425	2020	Eke, Helen; Ford, Tamsin; Newlove-Delgado, Tamsin; Price, Anna; Young, Susan; Ani, Cornelius; Sayal, Kapil; Lynn, Richard M.; Paul, Moli; Janssens, Astrid	Transition between child and adult services for young people with attention-deficit hyperactivity disorder (ADHD): findings from a British national surveillance study.	English	No	Duplicate reports
426	2019	Price, Anna; Newlove-Delgado, Tamsin; Eke, Helen; Paul, Moli; Young, Susan; Ford, Tamsin; Janssens, Astrid	In transition with ADHD: the role of information, in facilitating or impeding young people's transition into adult services.	English	No	Duplicate reports
427	2022	Njuguna, Irene N.; Beima-Sofie, Kristin; Mburu, Caren W.; Mugo, Cyrus; Itindi, Janet; Onyango, Alvin; Neary, Jillian; Richardson, Barbra A.; Oyiengo, Laura; Wamalwa, Dalton; John-Stewart, Grace	Transition to independent care for youth living with HIV: a cluster randomised clinical trial	English	No	Duplicate reports
428	2022	Njuguna, Irene N.; Beima-Sofie, Kristin; Mburu, Caren W.; Mugo, Cyrus; Itindi, Janet; Onyango, Alvin; Neary, Jillian; Richardson, Barbra A.; Oyiengo, Laura; Wamalwa, Dalton; John-Stewart, Grace	Transition to independent care for youth living with HIV: a cluster randomised clinical trial	English	No	Duplicate reports
429	2018	Yi, Siyan; Tuot, Sovannary; Pal, Khuondyla; Khol, Vohith; Sok, Say; Chhoun, Pheak; Ferguson, Laura; Mburu, Gitau	Characteristics of adolescents living with HIV receiving care and treatment services in antiretroviral therapy clinics in Cambodia: descriptive findings from a cross-sectional study.	English	No	Duplicate reports
430	2018	Kayle, Mariam; Docherty, Sharron; Tanabe, Paula; Sloane, Richard; Maslow, Gary; Pan, Wei; Holl, Jane L.; Shah, Nirmish	Trajectories of Sickle Cell Disease Severity during Transition to Adult Care	English	No	Duplicate reports
431	2020	Lyu, Yanyu; Jiang, Hongru; Jia, Xiaofang; Su, Chang; Huang, Feifei; Niu, Ran; Zhang, Bing; Wang, Huijun; Wang, Zhihong	[Perceived stress level and its related factors in Chinese adult residents aged 18-65 in 15 provinces (autonomous regions and municipalities) in 2015].	English	No	Duplicate reports
432	2013	Vanneste, Dirk; Vermeulen, Bram; Declercq, Anja	Healthcare professionals' acceptance of BelRAI, a web-based system enabling person-centred recording and data sharing across care settings with interRAI instruments: a UTAUT analysis	English	No	Duplicate reports
433	2018	Ferrarese, Alberto; Germani, Giacomo; Lazzaro, Silvia; Cananzi, Mara; Russo, Francesco Paolo; Senzolo, Marco; Gambato, Martina; Zanetto, Alberto; Cillo, Umberto; Gringeri, Enrico; Perilongo, Giorgio; Burra, Patrizia	Short-term outcomes of paediatric liver transplant recipients after transition to Adult Healthcare Service.	English	No	Duplicate reports
434	2018	Ferrarese, Alberto; Germani, Giacomo; Lazzaro, Silvia; Cananzi, Mara; Russo, Francesco Paolo; Senzolo, Marco; Gambato, Martina; Zanetto, Alberto; Cillo, Umberto; Gringeri, Enrico; Perilongo, Giorgio; Burra, Patrizia	Short-term outcomes of paediatric liver transplant recipients after transition to Adult Healthcare Service.	English	No	Duplicate reports
435	2021	Abaka, Pearl; Nutor, Jerry John	Transitioning from pediatric to adult care and the HIV care continuum in Ghana: a retrospective study.	English	No	Duplicate reports
436	2020	Hood, Anna M.; Nwankwo, Cara; McTate, Emily; Joffe, Naomi E.; Quinn, Charles T.; Peugh, James L.; Crosby, Lori E.	Mobile Health Use Predicts SelfEfficacy and Self-Management in Adolescents with Sickle Cell Disease	English	No	Duplicate reports
437	2016	Pin, Tamis W.; Chan, Wayne L. S.; Chan, C. L.; Foo, K. H.; Fung, Kevin H. W.; Li, L. K.; Tsang, Tina C. L.	Clinical transition for adolescents with developmental disabilities in Hong Kong: a pilot study.	English	No	Duplicate reports
438	2016	Pin, Tamis W.; Chan, Wayne L. S.; Chan, C. L.; Foo, K. H.; Fung, Kevin H. W.; Li, L. K.; Tsang, Tina C. L.	Clinical transition for adolescents with developmental disabilities in Hong Kong: a pilot study.	English	No	Duplicate reports
439	2007	McDonagh, J. E.; Southwood, T. R.; Shaw, K. L.; Brit Soc Paediatric Adolescent Rhe	The impact of a coordinated transitional care programme on adolescents with juvenile idiopathic arthritis	English	No	Duplicate reports
440	2020	Eke, Helen; Ford, Tamsin; Newlove-Delgado, Tamsin; Price, Anna; Young, Susan; Ani, Cornelius; Sayal, Kapil; Lynn, Richard M.; Paul, Moli; Janssens, Astrid	Transition between child and adult services for young people with attention-deficit hyperactivity disorder (ADHD): findings from a British national surveillance study.	English	No	Duplicate reports
441	2019	Price, Anna; Newlove-Delgado, Tamsin; Eke, Helen; Paul, Moli; Young, Susan; Ford, Tamsin; Janssens, Astrid	In transition with ADHD: the role of information, in facilitating or impeding young people's transition into adult services.	English	No	Duplicate reports
442	2022	Njuguna, Irene N.; Beima-Sofie, Kristin; Mburu, Caren W.; Mugo, Cyrus; Itindi, Janet; Onyango, Alvin; Neary, Jillian; Richardson, Barbra A.; Oyiengo, Laura; Wamalwa, Dalton; John-Stewart, Grace	Transition to independent care for youth living with HIV: a cluster randomised clinical trial	English	No	Duplicate reports
443	2016	Kakkar, Fatima; Van der Linden, Dimitri; Valois, Silvie; Maurice, Francois; Onnorouille, Marion; Lapointe, Normand; Soudeyns, Hugo; Lamarre, Valerie	Health outcomes and the transition experience of HIV-infected adolescents after transfer to adult care in Québec, Canada.	English	No	Duplicate reports
444	2016	Kakkar, Fatima; Van der Linden, Dimitri; Valois, Silvie; Maurice, Francois; Onnorouille, Marion; Lapointe, Normand; Soudeyns, Hugo; Lamarre, Valerie	Health outcomes and the transition experience of HIV-infected adolescents after transfer to adult care in Québec, Canada.	English	No	Duplicate reports
445	2018	Imamura, Masaaki; Hayashi, Chihiro; Kim, Woo Jin; Yamazaki, Yuichiro	Renal scarring on DMSA scan is associated with hypertension and decreased estimated glomerular filtration rate in spina bifida patients in the age of transition to adulthood.	English	No	Duplicate reports
446	2020	Leva, Natalia, V; Copp, Hillary L.; Quanstrom, Kathryn; Hampson, Lindsay A.	Demographics and baseline care among newly transitioning adult congenital urology patients	English	No	Duplicate reports
447	2022	Botelho, Amanda; Dias, Pedro Norton Goncalves; Tsuji, Andre Hiroki Suyama; Leite, Mila Torii Correa	Transition of care in pediatric surgery.	English	No	Duplicate reports
448	2022	Boeker, Luca Samuel; Kuemmerle-Deschner, Jasmin Beate; Saur, Sebastian Jonas; Klotsche, Jens; Erbis, Gabriele; Hansmann, Sandra	Health-related quality of life, continuity of care and patient satisfaction: long-term outcomes of former patients of the Tuebingen Transition Program (TTP) - a retrospective cohort study.	English	No	Duplicate reports
449	2019	Wan, Hamish W. Y.; Carey, Kate A.; D'Silva, Arlene; Kasparian, Nadine A.; Farrar, Michelle A.	"Getting ready for the adult world": how adults with spinal muscular atrophy perceive and experience healthcare, transition and well-being	English	No	Duplicate reports
450	2021	Bowen, Diana K.; Balmert, Lauren C.; Meyer, Theresa; Rosoklija, Ilina; Hodgkins, Kavita S.; Ghossein, Cybele; Cheng, Earl Y.; Yerkes, Elizabeth B.; Isakova, Tamara; Chu, David I.	Variability in Kidney Function Estimates in Emerging Adults With Spina Bifida: Implications for Transitioning From Pediatric to Adult Care	English	No	Duplicate reports
451	2013	Asiki, Gershim; Murphy, Georgina; Nakiyingi-Miiro, Jessica; Seeley, Janet; Nsubuga, Rebecca N.; Karabarinde, Alex; Waswa, Laban; Biraro, Sam; Kasamba, Ivan; Pomilla, Cristina; Maher, Dermot; Young, Elizabeth H.; Kamali, Anatoli; Sandhu, Manjinder S.; GPC Team	The general population cohort in rural south-western Uganda: a platform for communicable and non-communicable disease studies	English	No	Duplicate reports
452	2022	Okumura, Megumi J.; Kuo, Dennis Z.; Ware, Allysa N.; Cyr, Mallory H.; White, Patience H.	Improving Health Care Transitions for Children and Youth With Special Health Care Needs	English	No	Duplicate reports
453	2017	Chadi, Nicholas; Amaria, Khush; Kaufman, Miriam	Expand your HEADS, follow the THRxEADS!	English	No	Duplicate reports
454	2017	Chadi, Nicholas; Amaria, Khush; Kaufman, Miriam	Expand your HEADS, follow the THRxEADS!	English	No	Duplicate reports
455	2021	Feingold, Jordyn H.; Kaye-Kauderer, Halley; Mendiolaza, Michelle; Dubinsky, Marla C.; Keefer, Laurie; Gorbenko, Ksenia	Empowered transitions: Understanding the experience of transitioning from pediatric to adult care among adolescents with inflammatory bowel disease and their parents using photovoice	English	No	Duplicate reports
456	2011	Arnold, Melina; Aarts, Mieke Josepha; Siesling, Sabine; van der Aa, Maaike; Visser, Otto; Coebergh, Jan Willem	Breast and stomach cancer incidence and survival in migrants in the Netherlands, 1996-2006 (Retracted article. See vol. 21, pg. 602, 2012)	English	No	Duplicate reports
457	2020	Gallo, Linda C.; Fortmann, Addie L.; Bravin, Julia, I; Clark, Taylor L.; Savin, Kimberly L.; Ledesma, Duvia Lara; Euyoque, Johanna; Sandoval, Haley; Roesch, Scott C.; Gilmer, Todd; Talavera, Gregory A.; Philis-Tsimikas, Athena	My Bridge (Mi Puente), a care transitions intervention for Hispanics/Latinos with multimorbidity and behavioral health concerns: protocol for a randomized controlled trial	English	No	Duplicate reports
458	2016	Onda, Yoshiko; Nishimura, Rimei; Morimoto, Aya; Sano, Hironari; Utsunomiya, Kazunori; Tajima, Naoko; Diabet Epidemiology Res Int DERI M	Age at Transition from Pediatric to Adult Care Has No Relationship with Mortality for Childhood-Onset Type 1 Diabetes in Japan: Diabetes Epidemiology Research International (DERI) Mortality Study	English	No	Duplicate reports
459	2002	Stettler, N; Bovet, P; Shamlaye, H; Zemel, BS; Stallings, VA; Paccaud, F	Prevalence and risk factors for overweight and obesity in children from Seychelles, a country in rapid transition: the importance of early growth.	English	No	Duplicate reports
460	2016	Machado, Daisy Maria; Galano, Eliana; de Menezes Succi, Regina Celia; Vieira, Carla Maria; Turato, Egberto Ribeiro	Adolescents growing with HIV/AIDS: experiences of the transition from pediatrics to adult care	English	No	Duplicate reports
461	2016	Machado, Daisy Maria; Galano, Eliana; de Menezes Succi, Regina Celia; Vieira, Carla Maria; Turato, Egberto Ribeiro	Adolescents growing with HIV/AIDS: experiences of the transition from pediatrics to adult care	English	No	Duplicate reports
462	2016	Machado, Daisy Maria; Galano, Eliana; de Menezes Succi, Regina Celia; Vieira, Carla Maria; Turato, Egberto Ribeiro	Adolescents growing with HIV/AIDS: experiences of the transition from pediatrics to adult care	English	No	Duplicate reports
463	2018	Bruendl, Elisabeth; Proescholdt, Martin; Schoedel, Petra; Bele, Sylvia; Hoehne, Julius; Zeman, Florian; Stoerr, Eva-Maria; Brawanski, Alexander; Schebesch, Karl-Michael	Excessive release of endogenous neuropeptide Y into cerebrospinal fluid after treatment of spontaneous subarachnoid haemorrhage and its possible impact on self-reported neuropsychological performance - results of a prospective clinical pilot study on good-grade patients	English	No	Duplicate reports
464	2020	Nabbout, Rima; Teng, Theo; Chemaly, Nicole; Breuillard, Delphine; Kuchenbuch, Mathieu	Transition of patients with childhood onset epilepsy: Perspectives from pediatric and adult neurologists.	English	No	Duplicate reports
465	2022	Gerritsen, Suzanne E.; van Bodegom, Larissa S.; Overbeek, Mathilde M.; Maras, Athanasios; Verhulst, Frank C.; Wolke, Dieter; Rizopoulos, Dimitris; de Girolamo, Giovanni; Franic, Tomislav; Madan, Jason; McNicholas, Fiona; Paul, Moli; Purper-Ouakil, Diane; Santosh, Paramala J.; Schulze, Ulrike M. E.; Singh, Swaran P.; Street, Cathy; Tremmery, Sabine; Tuomainen, Helena; Dieleman, Gwendolyn C.; MILES…	Leaving child and adolescent mental health services in the MILESTONE cohort: a longitudinal cohort study on young people's mental health indicators, care pathways, and outcomes in Europe	English	No	Duplicate reports
466	2022	Gerritsen, Suzanne E.; van Bodegom, Larissa S.; Overbeek, Mathilde M.; Maras, Athanasios; Verhulst, Frank C.; Wolke, Dieter; Rizopoulos, Dimitris; de Girolamo, Giovanni; Franic, Tomislav; Madan, Jason; McNicholas, Fiona; Paul, Moli; Purper-Ouakil, Diane; Santosh, Paramala J.; Schulze, Ulrike M. E.; Singh, Swaran P.; Street, Cathy; Tremmery, Sabine; Tuomainen, Helena; Dieleman, Gwendolyn C.; MILES…	Leaving child and adolescent mental health services in the MILESTONE cohort: a longitudinal cohort study on young people's mental health indicators, care pathways, and outcomes in Europe	English	No	Duplicate reports
467	2016	Foley, Kitty-Rose; Taffe, John; Bourke, Jenny; Einfeld, Stewart L.; Tonge, Bruce J.; Trollor, Julian; Leonard, Helen	Young People with Intellectual Disability Transitioning to Adulthood: Do Behaviour Trajectories Differ in Those with and without Down Syndrome?	English	No	Duplicate reports
468	2021	Cerel, Benjamin Matthew	Assessing Transition of Care Readiness in Pediatric Inflammatory Bowel Disease Patients	English	No	Duplicate reports
469	2021	Rhodes, Kathleen A.; Walker, Jean T.; Zhang, Lei; Carr, Kayla L.; Winters, Karen P.; Glover, Sarah C.	The Impact of Transition Readiness and Stress on Patient-Centered Outcomes in Young Adults With Inflammatory Bowel Disease	English	No	Duplicate reports
470	2013	Parker, Scott L.; Godil, Saniya S.; Zuckerman, Scott L.; Mendenhall, Stephen K.; Wells, John A.; Shau, David N.; McGirt, Matthew J.	Comprehensive Assessment of 1-Year Outcomes and Determination of Minimum Clinically Important Difference in Pain, Disability, and Quality of Life After Suboccipital Decompression for Chiari Malformation I in Adults	English	No	Duplicate reports
471	2017	Abbott, Penelope; Magin, Parker; Davison, Joyce; Hu, Wendy	Medical homelessness and candidacy: women transiting between prison and community health care.	English	No	Duplicate reports
472	2016	Park, Sunmin; Bae, Ji-Hyun	Fermented food intake is associated with a reduced likelihood of atopic dermatitis in an adult population (Korean National Health and Nutrition Examination Survey 2012-2013)	English	No	Duplicate reports
473	2013	Wray, Jo; Frigiola, Alessandra; Bull, Catherine; Adult Congenital Heart Dis Res	Loss to specialist follow-up in congenital heart disease; out of sight, out of mind.	English	No	Duplicate reports
474	2017	Mark, Daniella; Taing, Lina; Cluver, Lucie; Collins, Chris; Iorpenda, Kate; Andrade, Catarina; Hatane, Luann	What is it going to take to move youth-related HIV programme policies into practice in Africa?	English	No	Duplicate reports
475	2006	Petrovici, Dan A.; Ritson, Christopher	Factors influencing consumer dietary health preventative behaviours	English	No	Duplicate reports
476	2020	Huang, Q M; Jiang, H R; Wang, L S; Zhang, B; Wang, H J; Wang, Z H	[Analysis on detection status of cardio-metabolic related risk factors in women aged 15-49 years in 15 provinces in China].	English	No	Duplicate reports
477	2013	Kavirayani, Akhila; Foster, Helen E.; British Soc Paediat Adolescent	Paediatric rheumatology practice in the UK benchmarked against the British Society for Paediatric and Adolescent Rheumatology/Arthritis and Musculoskeletal Alliance Standards of Care for juvenile idiopathic arthritis	English	No	Duplicate reports
478	2018	Sawicki, Gregory S.; Ostrenga, Joshua; Petren, Kristofer; Fink, Aliza K.; D'Agostino, Emma; Strassle, Camila; Schechter, Michael S.; Rosenfeld, Margaret	Risk Factors for Gaps in Care during Transfer from Pediatric to Adult Cystic Fibrosis Programs in the United States	English	No	Duplicate reports
479	2018	Sawicki, Gregory S.; Ostrenga, Joshua; Petren, Kristofer; Fink, Aliza K.; D'Agostino, Emma; Strassle, Camila; Schechter, Michael S.; Rosenfeld, Margaret	Risk Factors for Gaps in Care during Transfer from Pediatric to Adult Cystic Fibrosis Programs in the United States	English	No	Duplicate reports
480	2017	Mellerio, H.; Dumas, A.; Guilmin-Crepon, S.; Loirat, C.; Levy-Marchal, C.; Audard, V.; de Vathaire, F.; Alberti, C.	[Well-being in adulthood of patients with chronic conditions in childhood: The GEDEPAC-2 questionnaire].	English	No	Duplicate reports
481	2014	Mackie, Andrew S.; Islam, Sunjidatul; Magill-Evans, Joyce; Rankin, Kathryn N.; Robert, Cheri; Schuh, Michelle; Nicholas, David; Vonder Muhll, Isabelle; McCrindle, Brian W.; Yasui, Yutaka; Rempel, Gwen R.	Healthcare transition for youth with heart disease: a clinical trial.	English	No	Duplicate reports
482	2020	Humphries, Claire; Jaganathan, Suganthi; Panniyammaka, Jeemon; Singh, Sanjeev; Dorairaj, Prabhakaran; Price, Malcolm; Gill, Paramjit; Greenfield, Sheila; Lilford, Richard; Manaseki-Holland, Semira	Investigating discharge communication for chronic disease patients in three hospitals in India	English	No	Duplicate reports
483	2021	Riedl, D.; Dejaco, D.; Steinbichler, T. B.; Innerhofer, V.; Gottfried, T.; Bektic-Tadic, L.; Giotakis, A. I.; Rumpold, G.; Riechelmann, H.	Assessment of health-related quality-of-life in patients with chronic Rhinosinusitis - Validation of the German Sino-Nasal Outcome Test-22 (German-SNOT-22)	English	No	Duplicate reports
484	2021	Riedl, D.; Dejaco, D.; Steinbichler, T. B.; Innerhofer, V.; Gottfried, T.; Bektic-Tadic, L.; Giotakis, A. I.; Rumpold, G.; Riechelmann, H.	Assessment of health-related quality-of-life in patients with chronic Rhinosinusitis - Validation of the German Sino-Nasal Outcome Test-22 (German-SNOT-22)	English	No	Duplicate reports
485	2017	Hoy, Wendy E.; Mott, Susan Anne; McLeod, Beverly June	Transformation of mortality in a remote Australian Aboriginal community: a retrospective observational study	English	No	Duplicate reports
486	2017	Miller, Sharrica Denise	Transition Readiness, Perceived Health, and Health Services Utilization in Transitional Age Foster Youth Compared to Controls	English	No	Duplicate reports
487	2019	Haarbauer-Krupa, Juliet; Alexander, Nneka Morris; Mee, Laura; Johnson, Alcuin; Wise, Justin; Gupta, Nitika Arora; Schechter, Michael S.; Wasilewski-Masker, Karen; Marchak, Jordan Gilleland	Readiness for transition and health-care satisfaction in adolescents with complex medical conditions	English	No	Duplicate reports
488	2019	Haarbauer-Krupa, Juliet; Alexander, Nneka Morris; Mee, Laura; Johnson, Alcuin; Wise, Justin; Gupta, Nitika Arora; Schechter, Michael S.; Wasilewski-Masker, Karen; Marchak, Jordan Gilleland	Readiness for transition and health-care satisfaction in adolescents with complex medical conditions	English	No	Duplicate reports
489	2019	van Galen, Louise S.; Vedder, Daisy; Boeije, Tom; Jansen, Wilma; Mullaart-Jansen, Nieke E.; van der Peet, Donald L.; So, Ralph K. L.; Nanayakkara, Prabath W. B.	Different Perspectives on Predictability and Preventability of Surgical Readmissions	English	No	Duplicate reports
490	2009	Lotstein, Debra S.; Ghandour, Reem; Cash, Amanda; McGuire, Elizabeth; Strickland, Bonnie; Newacheck, Paul	Planning for Health Care Transitions: Results From the 2005-2006 National Survey of Children With Special Health Care Needs	English	No	Duplicate reports
491	2014	Mueller, Jan; Engelhardt, Andrea; Fratz, Sohrab; Eicken, Andreas; Ewert, Peter; Hager, Alfred	Improved exercise performance and quality of life after percutaneous pulmonary valve implantation	English	No	Duplicate reports
492	2014	Mueller, Jan; Engelhardt, Andrea; Fratz, Sohrab; Eicken, Andreas; Ewert, Peter; Hager, Alfred	Improved exercise performance and quality of life after percutaneous pulmonary valve implantation	English	No	Duplicate reports
493	2015	Jemmott, John B., III; Stephens-Shields, Alisa; O'Leary, Ann; Jemmott, Loretta Sweet; Teitelman, Anne; Ngwane, Zolani; Mtose, Xoliswa	Mediation of effects of a theory-based behavioral intervention on self-reported physical activity in South African men	English	No	Duplicate reports
494	2020	Strickler, Alexis L; Cifuentes, Daniela; Mihovilovic, Krasna; Vergara, Francisca; Grez, Monica; Rivera, Viviana	[Change of diagnosis and diagnostic category in patients with juvenile idiopathic arthritis within 7 years of follow-up].	English	No	Duplicate reports
495	2015	Szymanski, K. M.; Misseri, R.; Whittam, B.; Large, T.; Cain, M. P.	Current opinions regarding care of the mature pediatric urology patient	English	No	Duplicate reports
496	2015	Szymanski, K. M.; Misseri, R.; Whittam, B.; Large, T.; Cain, M. P.	Current opinions regarding care of the mature pediatric urology patient	English	No	Duplicate reports
497	2013	Liebert, Melissa A.; Snodgrass, J. Josh; Madimenos, Felicia C.; Cepon, Tara J.; Blackwell, Aaron D.; Sugiyama, Lawrence S.	Implications of market integration for cardiovascular and metabolic health among an indigenous Amazonian Ecuadorian population	English	No	Duplicate reports
498	2014	Sheehy, T.; Kolahdooz, F.; Mtshali, T. L.; Khamis, T.; Sharma, S.	Development of a quantitative food frequency questionnaire for use among rural South Africans in KwaZulu-Natal	English	No	Duplicate reports
499	2014	Stinson, Jennifer; Kohut, Sara Ahola; Spiegel, Lynn; White, Meghan; Gill, Navreet; Colbourne, Gina; Sigurdson, Samantha; Duffy, Karen Watanabe; Tucker, Lori; Stringer, Elizabeth; Hazel, Beth; Hochman, Jacqueline; Reiss, John; Kaufman, Miriam	A systematic review of transition readiness and transfer satisfaction measures for adolescents with chronic illness.	English	No	Duplicate reports
500	2021	Zanoni, Brian C; Archary, Moherndran; Subramony, Tamarra; Sibaya, Thobekile; Psaros, Christina; Haberer, Jessica E	"It was not okay because you leave your friends behind": A prospective analysis of transition to adult care for adolescents living with perinatally-acquired HIV in South Africa.	English	No	Duplicate reports
501	2022	Ma, Christina; Dushnicky, Molly; Talaat, Habeba; Thomas, Steffy; Cellucci, Tania; Garner, Stephanie; Heale, Liane; Matsos, Mark; Beattie, Karen; Batthish, Michelle	Self-Reported Transition Readiness of Adolescent Patients with Rheumatic Disease: Do the Parents Agree?	English	No	Duplicate reports
502	2015	Bilhartz, Jacob L.; Lopez, M. James; Magee, John C.; Shieck, Victoria L.; Eder, Sally J.; Fredericks, Emily M.	Assessing allocation of responsibility for health management in pediatric liver transplant recipients.	English	No	Duplicate reports
503	2020	Saulsberry, Anjelica C; Hodges, Jason R; Cole, Audrey; Porter, Jerlym S; Hankins, Jane	Web-Based Technology to Improve Disease Knowledge Among Adolescents With Sickle Cell Disease: Pilot Study.	English	No	Duplicate reports
504	2022	Goselink, Rianne J. M.; Olsson, Ingrid; Malmgren, Kristina; Reilly, Colin	Transition to adult care in epilepsy: A systematic review	English	No	Duplicate reports
505	2022	Goselink, Rianne J. M.; Olsson, Ingrid; Malmgren, Kristina; Reilly, Colin	Transition to adult care in epilepsy: A systematic review	English	No	Duplicate reports
506	2023	Fomo, Messaline F; Newman, John; Sibaya, Thobekile; Ndlela, Nompumelelo; Hussen, Sophia; Archary, Moherndran; Zanoni, Brian C	A qualitative assessment of the perceived acceptability and feasibility of eHARTS, a mobile application for transition readiness assessment for adolescents living with HIV in South Africa.	English	No	Duplicate reports
507	2022	Ma, Christina; Talaat, Habeba; Carmona, Alessana; Herrington, Julie; Cellucci, Tania; Garner, Stephanie; Matsos, Mark; Beattie, Karen; Batthish, Michelle	Transition Readiness Before Versus After Adolescents With Rheumatic Disease Transition to Adult Care	English	No	Duplicate reports
508	2022	Ma, Christina; Talaat, Habeba; Carmona, Alessana; Herrington, Julie; Cellucci, Tania; Garner, Stephanie; Matsos, Mark; Beattie, Karen; Batthish, Michelle	Transition Readiness Before Versus After Adolescents With Rheumatic Disease Transition to Adult Care	English	No	Duplicate reports
509	2022	Mora, Mariela Acuna; Sparud-Lundin, Carina; Fernlund, Eva; Fadl, Shalan; Kalliopi, Kazamia; Rydberg, Annika; Burstrom, Asa; Hanseus, Katarina; Moons, Philip; Bratt, Ewa-Lena	The longitudinal association between patient empowerment and patient-reported outcomes: What is the direction of effect?	English	No	Duplicate reports
510	2021	In-iw, Supinya; Lapwech, Budsayarut; Manaboriboon, Boonying	Comparison of factors associated with successful transition of care in patients with HIV versus other chronic diseases.	English	No	Duplicate reports
511	2021	Johnson, Amanda; Marks, Jill; Little, Jeanne	A Pilot Project: Improving the Transition Care Process for Neurosurgical Adolescent Patients with Indwelling Shunts to Adult Care.	English	No	Duplicate reports
512	2022	Yamamura, Kenichiro; Nagata, Hazumu; Sakamoto, Ichiro; Tsutsui, Hiroyuki; Ohga, Shouichi	Transition in cardiology 1: Pediatric patients with congenital heart disease to adulthood	English	No	Duplicate reports
513	2018	Ali, Jeanelle Sonya	Executive Functioning and Transition to Adult Care among Youth with Sickle Cell Disease	English	No	Duplicate reports
514	2018	Ali, Jeanelle Sonya	Executive Functioning and Transition to Adult Care among Youth with Sickle Cell Disease	English	No	Duplicate reports
515	2019	Manegold, Ellen M.	Health Literacy and Family Factors in the Transition to Adult Care in Adolescents with Type I Diabetes	English	No	Duplicate reports
516	2022	Al Khalifah, Reem A.; McConnell, Meghan; Al Nahari, Ahmed A.; Ravi, Roshni; Punthakee, Zubin	Development and Validation of the Transition Readiness Assessment Instrument in Type 1 Diabetes "On TRAck".	English	No	Duplicate reports
517	2018	Sheng, Nan; Ma, Jiali; Ding, Wenwen; Zhang, Ying	Family management affecting transition readiness and quality of life of Chinese children and young people with chronic diseases	English	No	Duplicate reports
518	2022	Gong Geyan; Ma Jiali; Gao Wenying; Zhang Ying	The influence of family management adjustment and the trajectory of transition readiness in adolescents with chronic diseases and caregivers on their quality of life	English	No	Duplicate reports
519	2022	Gong Geyan; Ma Jiali; Gao Wenying; Zhang Ying	The influence of family management adjustment and the trajectory of transition readiness in adolescents with chronic diseases and caregivers on their quality of life	English	No	Duplicate reports
520	2019	Foster, Meghan; Hollander, Matthew; Kennedy, Amanda; Lewis, Laura; Thompson, Olivia; Tompkins, Bradley; Van Eeghen, Constance	Improving Adolescent Health Care Transition: Piloting the Transition Readiness Assessment Questionnaire	English	No	Duplicate reports
521	2022	Morisaki-Nakamura, Mayumi; Suzuki, Seigo; Kobayashi, Asuka; Kita, Sachiko; Sato, Iori; Iwasaki, Miwa; Hirata, Yoichiro; Sato, Atsushi; Oka, Akira; Kamibeppu, Kiyoko	Efficacy of a Transitional Support Program Among Adolescent Patients With Childhood-Onset Chronic Diseases: A Randomized Controlled Trial	English	No	Duplicate reports
522	2022	Morisaki-Nakamura, Mayumi; Suzuki, Seigo; Kobayashi, Asuka; Kita, Sachiko; Sato, Iori; Iwasaki, Miwa; Hirata, Yoichiro; Sato, Atsushi; Oka, Akira; Kamibeppu, Kiyoko	Efficacy of a Transitional Support Program Among Adolescent Patients With Childhood-Onset Chronic Diseases: A Randomized Controlled Trial	English	No	Duplicate reports
523	2018	Ekim, Ayfer; Kolay, Melek; Ocakci, Ayse Ferda	Readiness for transition from pediatric to adult care for adolescents with chronic heart disease.	English	No	Duplicate reports
524	2022	Schiepatti, Annalisa; Maimaris, Stiliano; de Queiros Mattoso Archela dos Santos, Camila; Rusca, Giovanni; Costa, Stefania; Biagi, Federico	Long-Term Adherence to a Gluten-Free Diet and Quality of Life of Celiac Patients After Transition to an Adult Referral Center	English	No	Duplicate reports
525	2021	Otth, Maria; Wechsler, Patrick; Denzler, Sibylle; Koehler, Henrik; Scheinemann, Katrin	Determining transition readiness in Swiss childhood cancer survivors - a feasibility study.	English	No	Duplicate reports
526	2023	Caron, Rachel; Richardson, Kelsey L.	Pilot longitudinal kidney transplant transition program promotes peer connections and transition readiness	English	No	Duplicate reports
527	2017	Porepa, Michelle; Hoffman, Andrea; Fellin, Maryanne; Kublick, Louise	Children with medical complexities: Addressing the gaps in respite care during transition from paediatrics to adult health care in Ontario	English	No	Duplicate reports
528	2023	Huang, Yunzhen; Rak, Eniko; Faldowski, Richard A; Nazareth, Meaghan; Ryan, Jessica; Javalkar, Karina; Pitts, Brian; Diaz-Gonzalez de Ferris, Maria	The self-management and transition manual "ALL YOU NEED IS LOVE" for adolescents with chronic kidney disease.	English	No	Duplicate reports
529	2023	Huang, Yunzhen; Rak, Eniko; Faldowski, Richard A; Nazareth, Meaghan; Ryan, Jessica; Javalkar, Karina; Pitts, Brian; Diaz-Gonzalez de Ferris, Maria	The self-management and transition manual "ALL YOU NEED IS LOVE" for adolescents with chronic kidney disease.	English	No	Duplicate reports
530	2015	Fenton, Nicole; Ferris, Maria; Ko, Zion; Javalkar, Karina; Hooper, Stephen R	The relationship of health care transition readiness to disease-related characteristics, psychosocial factors, and health care outcomes: preliminary findings in adolescents with chronic kidney disease.	English	No	Duplicate reports
531	2015	Chira, Peter	Informational Continuity Is Integral for Successful Transition of Adolescents to Adult Care Reply	English	No	Duplicate reports
532	2023	Culnane, Evelyn; Efron, Daryl; Williams, Katrina; Marraffa, Catherine; Antolovich, Giuliana; Prakash, Chidambaram; Loftus, Hayley	Carer perspectives of a transition to adult care model for adolescents with an intellectual disability and/or autism spectrum disorder with mental health comorbidities.	English	No	Duplicate reports
533	2019	Ahrabi-Nejad, Corrine N.	Provider-Patient Communication and Transition Readiness Among Adolescents with Type 1 Diabetes	English	No	Duplicate reports
534	2021	Moazzam, Z.; Ziogas, I. A.; Wu, W. K.; Rauf, M. A.; Pai, A. K.; Hafberg, E. T.; Gillis, L. A.; Izzy, M.; Matsuoka, L. K.; Alexopoulos, S. P.	Delay in liver transplantation referral for adolescents with biliary atresia transitioning to adult care: a slippery slope	English	No	Duplicate reports
535	2019	Harper, Beth D.; Nganga, Waceke; Armstrong, Robert; Forsyth, Kevin D.; Ham, Hazen P.; Keenan, William J.; Russ, Christiana M.	Where are the paediatricians? An international survey to understand the global paediatric workforce	English	No	Duplicate reports
536	2019	Harper, Beth D.; Nganga, Waceke; Armstrong, Robert; Forsyth, Kevin D.; Ham, Hazen P.; Keenan, William J.; Russ, Christiana M.	Where are the paediatricians? An international survey to understand the global paediatric workforce	English	No	Duplicate reports
537	2021	Bailey, Katherine; Lee, Stephanie; de Los Reyes, Thomas; Lo, Lisha; Gorter, Jan Willem; Toulany, Alene	Quality indicators for transition from paediatric to adult care for adolescents with chronic physical and mental illness: protocol for a systematic review.	English	No	Duplicate reports
538	2021	Garver, Amanda E; Mohanty, Salini; Dicianno, Brad E; Turchi, Renee M	Primary care providers need education and resources to provide optimal care for children and adults with spina bifida.	English	No	Duplicate reports
539	2004	Telfair, Joseph; Ehiri, John E; Loosier, Penny S; Baskin, Monica L	Transition to adult care for adolescents with sickle cell disease: results of a national survey.	English	No	Duplicate reports
540	2015	Chanchlani, Neil; McGee, Marie; McDonagh, Janet E.	Informational Continuity Is Integral for Successful of Adolescents to Adult Care	English	No	Duplicate reports
541	2017	Fredericks, Emily M.	Transition readiness assessment: The importance of the adolescent perspective	English	No	Duplicate reports
542	2022	DiNorcia, Joseph; Bucuvalas, John C.	Leaving the nest or flying the coop? The transition from pediatric to adult care is universally challenging	English	No	Duplicate reports
543	2022	Salem, Sinead Murphy; Chase, Brenna; Newman, Lori R.; Cohen, Amy P.; Cheston, Christine; Huth, Kathleen	Perspectives on Complex Care Training in a Large Academic Pediatric Training Program	English	No	Duplicate reports
544	2019	MacDonald, Jenna; Heisler, Courtney; Otley, Anthony; Currie, Barbara; Phalen-Kelly, Kelly; Jones, Jennifer	INVESTIGATING IBD TRANSITION READINESS AND FAMILY DYNAMICS: THE ADOLESCENT AND PRIMARY CAREGIVER PERSPECTIVE	English	No	Duplicate reports
545	2019	MacDonald, Jenna; Heisler, Courtney; Otley, Anthony; Currie, Barbara; Phalen-Kelly, Kelly; Jones, Jennifer	INVESTIGATING IBD TRANSITION READINESS AND FAMILY DYNAMICS: THE ADOLESCENT AND PRIMARY CAREGIVER PERSPECTIVE	English	No	Duplicate reports
546	2019	Hill, Tamara; Haut, Cathy	Adolescents with Chronic Kidney Disease: A Model for Transition to Adult Care.	English	No	Duplicate reports
547	2013	Bindels-de Heus, Karen G C B; van Staa, Anneloes; van Vliet, Ingeborg; Ewals, Frans V P M; Hilberink, Sander R	Transferring young people with profound intellectual and multiple disabilities from pediatric to adult medical care: parents' experiences and recommendations.	English	No	Duplicate reports
548	2015	Reale, Laura; Frassica, Simona; Gollner, Astrid; Bonati, Maurizio	Transition to adult mental health services for young people with attention deficit hyperactivity disorder in Italy: Parents' and clinicians' experiences.	English	No	Duplicate reports
549	2015	Reale, Laura; Frassica, Simona; Gollner, Astrid; Bonati, Maurizio	Transition to adult mental health services for young people with attention deficit hyperactivity disorder in Italy: Parents' and clinicians' experiences.	English	No	Duplicate reports
550	2013	Schrans, D. G. M.; Abbott, D.; Peay, H. L.; Pangalila, R. F.; Vroom, E.; Goemans, N.; Vles, J. S. H.; Aldenkamp, A. P.; Hendriksen, J. G. M.; Expert Meeting Participants	Transition in Duchenne Muscular Dystrophy: An expert meeting report and description of transition needs in an emergent patient population (Parent Project Muscular Dystrophy Transition Expert Meeting 17-18 June 2011, Amsterdam, The Netherlands)	English	No	Duplicate reports
551	2020	de Kort, Laetitia M. O.	Transition from childhood to adolescence: steps to be taken	English	No	Duplicate reports
552	1989	Cappelli, M; MacDonald, N E; McGrath, P J	Assessment of readiness to transfer to adult care for adolescents with cystic fibrosis.	English	No	Duplicate reports
553	2022	Jarvi, Stuart; Richardson, Gerry; Flemming, Kate; Fraser, Lorna K	Numbers, characteristics, and medical complexity of children with life-limiting conditions reaching age of transition to adult care in England: a repeated cross-sectional study [version 1; peer review: 2 approved].	English	No	Duplicate reports
554	2021	Zhou Sisi; Gong Geyan; Ma Jiali; Gao Wenying; Zhang Ying	Analysis of the interdependence between chronic kidney disease child-parent transition readiness and the quality of life of both parties	English	No	Duplicate reports
555	2022	Singh, Jagdev; Towns, Susan; Jayasuriya, Geshani; Hunt, Sharon; Simonds, Sharon; Boyton, Christie; Middleton, Anna; Kench, Andrea; Pandit, Chetan; Keatley, Lucy R.; Chien, Jimmy; Bishop, Jennifer; Song, Yang; Robinson, Paul; Selvadurai, Hiran; Middleton, Peter G.; Fitzgerald, Dominic A.	Transition to adult care in cystic fibrosis: The challenges and the structure	English	No	Duplicate reports
556	2022	Singh, Jagdev; Towns, Susan; Jayasuriya, Geshani; Hunt, Sharon; Simonds, Sharon; Boyton, Christie; Middleton, Anna; Kench, Andrea; Pandit, Chetan; Keatley, Lucy R.; Chien, Jimmy; Bishop, Jennifer; Song, Yang; Robinson, Paul; Selvadurai, Hiran; Middleton, Peter G.; Fitzgerald, Dominic A.	Transition to adult care in cystic fibrosis: The challenges and the structure	English	No	Duplicate reports
557	2018	Bowmer, Grace; Sowerby, Carol; Duff, Alistair	Transition and transfer of young people with cystic fibrosis to adult care.	English	No	Duplicate reports
558	2017	Badawy, Sherif M.; Thompson, Alexis A.; Kuhns, Lisa M.	Medication Adherence and Technology-Based Interventions for Adolescents With Chronic Health Conditions: A Few Key Considerations	English	No	Duplicate reports
559	2019	Cui, Cui; Li, Shuang-zi; Zheng, Xian-lan; Cheng, Wen-jin; Xia, Qing	Health Assessment of Chinese Adolescents with Epilepsy in the Preparatory Phase of Transition Process from Pediatric to Adulthood:A Single-Center Study Using the Omaha System.	English	No	Duplicate reports
560	2019	Cui, Cui; Li, Shuang-zi; Zheng, Xian-lan; Cheng, Wen-jin; Xia, Qing	Health Assessment of Chinese Adolescents with Epilepsy in the Preparatory Phase of Transition Process from Pediatric to Adulthood:A Single-Center Study Using the Omaha System.	English	No	Duplicate reports
561	2023	Elias, Rebecca; Conner, Caitlin M; White, Susan W	Brief Report: Creation of a Transition Readiness Scale for Adolescents with ASD.	English	No	Duplicate reports
562	2016	Young-Hyman, Deborah L; Peterson, Claire M; Fischer, Sarah; Markowitz, Jessica T; Muir, Andrew B; Laffel, Lori M	Depressive Symptoms, Emotion Dysregulation, and Bulimic Symptoms in Youth With Type 1 Diabetes: Varying Interactions at Diagnosis and During Transition to Insulin Pump Therapy.	English	No	Duplicate reports
563	2012	Bettger, Janet Prvu; Alexander, Karen P.; Dolor, Rowena J.; Olson, DaiWai M.; Kendrick, Amy S.; Wing, Liz; Coeytaux, Remy R.; Graffagnino, Carmelo; Duncan, Pamela W.	Transitional Care After Hospitalization for Acute Stroke or Myocardial Infarction A Systematic Review	English	No	Duplicate reports
564	2018	Welbourn, R.; Hopkins, J.; Dixon, J. B.; Finer, N.; Hughes, C.; Viner, R.; Wass, J.; Guidance Dev Grp	Commissioning guidance for weight assessment and management in adults and children with severe complex obesity	English	No	Duplicate reports
565	2018	Welbourn, R.; Hopkins, J.; Dixon, J. B.; Finer, N.; Hughes, C.; Viner, R.; Wass, J.; Guidance Dev Grp	Commissioning guidance for weight assessment and management in adults and children with severe complex obesity	English	No	Duplicate reports
566	2008	Nolan, Kathleen; Camfield, Carol S.; Camfield, Peter R.	Coping with a child with Dravet syndrome: Insights from families	English	No	Duplicate reports
567	2022	Lombel, Rebecca M.; Brakeman, Paul R.; Sack, Bryan S.; Butani, Lavjay	Urologic Considerations in Pediatric Chronic Kidney Disease	English	No	Duplicate reports
568	2019	Howard, Jo; Thein, Swee Lay	Optimal disease management and health monitoring in adults with sickle cell disease.	English	No	Duplicate reports
569	2018	Jones, David E. J.; Sturm, Ekkehard; Lohse, Ansgar W.	Access to care in rare liver diseases: New challenges and new opportunities.	English	No	Duplicate reports
570	2015	Liu Guihua; Qian Xiaofang; Ou Ping; Ge Pin; Xu Yuying; Huang Longsheng; Xie Yanqin	Effect of transitional care on the growth and development in very low and extremely low birth weight premature infants	English	No	Duplicate reports
571	2014	Porter, Jerlym S.; Matthews, Christy S.; Carroll, Yvonne M.; Anderson, Sheila M.; Smeltzer, Matthew P.; Hankins, Jane S.	Genetic Education and Sickle Cell Disease: Feasibility and Efficacy of a Program Tailored to Adolescents	English	No	Duplicate reports
572	2017	Downing, J.; Gleeson, H.; Clayton, P. E.; Davis, J. R. E.; Dimitri, P.; Wales, J.; Young, B.; Callery, P.	Communication with young people in paediatric and adult endocrine consultations: an intervention development and feasibility study	English	No	Duplicate reports
573	2016	Sattoe, Jane N. T.; Peeters, Marielle A. C.; Hilberink, Sander R.; Ista, Erwin; van Staa, AnneLoes	Evaluating outpatient transition clinics: a mixed-methods study protocol	English	No	Duplicate reports
574	2016	Sattoe, Jane N. T.; Peeters, Marielle A. C.; Hilberink, Sander R.; Ista, Erwin; van Staa, AnneLoes	Evaluating outpatient transition clinics: a mixed-methods study protocol	English	No	Duplicate reports
575	2022	Scarponi, Dorella; Cangini, Gabriella; Pasini, Andrea; La Scola, Claudio; Mencarelli, Francesca; Bertulli, Cristina; Amabile, Domenico; Busutti, Marco; La Manna, Gaetano; Pession, Andrea	The process of transition from pediatric to adult healthcare services for nephrological patients: Recommendations vs. reality-A single center experience	English	No	Duplicate reports
576	2022	White, Patience H.; Ilango, Samhita M.; Caskin, Ana M.; de la Guardia, Maria G. Aramburu; McManus, Margaret A.	Health Care Transition in School-Based Health Centers: A Pilot Study.	English	No	Duplicate reports
577	2007	Shaw, K. L.; Southwood, T. R.; McDonagh, J. E.; Brit Soc Paediat Adolescent Rheum	Young people's satisfaction of transitional care in adolescent rheumatology in the UK	English	No	Duplicate reports
578	2021	Shanske, Susan; Bond, Judy; Ross, Abigail; Dykeman, Blair; Fishman, Laurie N.	Validation of the RAISE (Readiness Assessment of Independence for Specialty Encounters) Tool: Provider-Based Transition Evaluation	English	No	Duplicate reports
579	2021	Shanske, Susan; Bond, Judy; Ross, Abigail; Dykeman, Blair; Fishman, Laurie N.	Validation of the RAISE (Readiness Assessment of Independence for Specialty Encounters) Tool: Provider-Based Transition Evaluation	English	No	Duplicate reports
580	2015	Kelly, Caitlin S.; Berg, Cynthia A.; Wiebe, Deborah J.	Individual, Family, and Provider Factors Involved in Health Care Transition Readiness for Emerging Adults with Type 1 Diabetes	English	No	Duplicate reports
581	2017	Singh, Swaran P.; Tuomainen, Helena; de Girolamo, Giovanni; Maras, Athanasios; Santosh, Paramala; McNicholas, Fiona; Schulze, Ulrike; Purper-Ouakil, Diane; Tremmery, Sabine; Franic, Tomislav; Madan, Jason; Paul, Moli; Verhulst, Frank C.; Dieleman, Gwen C.; Warwick, Jane; Wolke, Dieter; Street, Cathy; Daffern, Claire; Tah, Priya; Griffin, James; Canaway, Alastair; Signorini, Giulia; Gerritsen, Suz…	Protocol for a cohort study of adolescent mental health service users with a nested cluster randomised controlled trial to assess the clinical and cost-effectiveness of managed transition in improving transitions from child to adult mental health services (the MILESTONE study).	English	No	Duplicate reports
582	2022	Smitherman, Emily; Huie, Livie; Bridges, John; Cron, Randy; Gennaro, Victoria; Jerkins, Kim; Mauldin, Julie; McAllister, Linda; Reed, Annelle; Reiff, Daniel; Reynolds, Erica; Sanchez, Isabella; Smith, Carolyn; Stoll, Matthew; Webb, Tana; Weiser, Peter; Zech, JoAnne; Mannion, Melissa	Reliable Transition Policy Distribution and Transition Readiness Assessment Questionnaire Completion Using a Digital Intervention in a Pediatric Rheumatology Clinic	English	No	Duplicate reports
583	2023	de Lange, Annemieke; Alsem, Mattijs W. W.; Haspels, Heleen N. N.; van Karnebeek, Clara D. M.; van Woensel, Job B. M.; Etten-Jamaludin, Faridi S. S.; Maaskant, Jolanda M. M.	Hospital-to-home transitions for children with medical complexity: part 1, a systematic review of reported outcomes	English	No	Duplicate reports
584	2012	Sterling, L.; Nyhof-Young, J.; Blanchette, V. S.; Breakey, V. R.	Exploring internet needs and use among adolescents with haemophilia: a website development project	English	No	Duplicate reports
585	2012	Sterling, L.; Nyhof-Young, J.; Blanchette, V. S.; Breakey, V. R.	Exploring internet needs and use among adolescents with haemophilia: a website development project	English	No	Duplicate reports
586	2020	Santosh, P.; Adams, L.; Fiori, F.; Davidovic, N.; de Girolamo, G.; Dieleman, G. C.; Franic, T.; Heaney, N.; Lievesley, K.; Madan, J.; Maras, A.; Mastroianni, M.; McNicholas, F.; Paul, M.; Purper-Ouakil, D.; Sagar-Ouriaghli, I; Schulze, U.; Signorini, G.; Street, C.; Tah, P.; Tremmery, S.; Tuomainen, H.; Verhulst, F. C.; Warwick, J.; Wolke, D.; Singh, J.; Singh, S. P.; MILESTONE Consortium	Protocol for the development and validation procedure of the managing the link and strengthening transition from child to adult mental health care (MILESTONE) suite of measures.	English	No	Duplicate reports
587	2018	Tuomainen, H.; Schulze, U.; Warwick, J.; Paul, M.; Dieleman, G. C.; Franic, T.; Madan, J.; Maras, A.; McNicholas, F.; Purper-Ouakil, D.; Santosh, P.; Signorini, G.; Street, C.; Tremmery, S.; Verhulst, F. C.; Wolke, D.; Singh, S. P.; MILESTONE Consortium	Managing the link and strengthening transition from child to adult mental health Care in Europe (MILESTONE): background, rationale and methodology	English	No	Duplicate reports
588	2023	O'Kelly, F; t'Hoen, L A; Burgu, B; Banuelos Marco, B; Lammers, R J M; Sforza, S; Hiess, M; Bindi, E; Baydilli, N; Donmez, M I; Paraboschi, I; Atwa, A; Spinoit, A F; Haid, B; Radmayr, C; Silay, M S; EAU-YAU Paediatric Urology Group and the EAU-ESPU Working Group for Paediatric Urology (EWPU)	A cross-sectional analysis of paediatric urologists' current practices, opinions and areas of perceived importance in the delivery of adolescent & transitional care.	English	No	Duplicate reports
589	2018	Evans-Gilbert, Tracy; Kasimbie, Kazie; Reid, Gail; Williams, Shelly Ann	Psychosocial outcomes in a cohort of perinatally HIV-infected adolescents in Western Jamaica	English	No	Duplicate reports
590	2015	Maddux, Michele Herzer; Ricks, Shawna; Bass, Julie	Preparing Patients for Transfer of Care: Practices of Primary Care Pediatricians.	English	No	Duplicate reports
591	2014	Newman, Christy; Persson, Asha; Miller, Angela; Cama, Elena	Bridging worlds, breaking rules: Clinician perspectives on transitioning young people with perinatally acquired HIV into adult care in a low prevalence setting.	English	No	Duplicate reports
592	2022	Seko, Yukari; Oh, Anna; Goberdhan, Keisha; Bowman, Laura; Hubley, Darlene; Khazanchi, Payal; Vermeulen, Nadine; Curran, C J	Transitions Theatre: An Arts-Informed Interprofessional Education Workshop.	English	No	Duplicate reports
593	2022	Seko, Yukari; Oh, Anna; Goberdhan, Keisha; Bowman, Laura; Hubley, Darlene; Khazanchi, Payal; Vermeulen, Nadine; Curran, C J	Transitions Theatre: An Arts-Informed Interprofessional Education Workshop.	English	No	Duplicate reports
594	2018	Lolly, H.; El Gaalary, M.; El Aroussy, N.; Mekkawy, D.; Farag, Y.; El Miedany, Y.; PRINTO Egypt	TARGETING GENERATION Z: DEVELOPMENT AND VALIDATION OF AN ILLUSTRATED TRANSITION READINESS QUESTIONNAIRE FOR ADOLESCENTS WITH JUVENILE IDIOPATHIC ARTHRITIS	English	No	Duplicate reports
595	2011	Piering, Kristen; Arnon, Ronen; Miloh, Tamir A.; Florman, Sander; Kerkar, Nanda; Annunziato, Rachel A.	Developmental and disease-related influences on self-management acquisition among pediatric liver transplant recipients	English	No	Duplicate reports
596	2022	Peeters, Marielle A. C.; de Haan, Hielke G.; Bal, Roland A.; van Staa, AnneLoes; Sattoe, Jane N. T.	Active involvement of young people with T1DM during outpatient hospital consultations: Opportunities and challenges in transitional care services.	English	No	Duplicate reports
597	2019	White, P. H.; Cooley, W. C.	Transitions Clinical Report Authoring Group; American Academy of Pediatrics; American Academy of Family Physicians; American College of Physicians. Supporting the Health Care Transition From Adolescence to Adulthood in the Medical Home (vol 142, e20182587, 2018)	English	No	Duplicate reports
598	2011	Lawson, Erica F.; Hersh, Aimee O.; Applebaum, Mark A.; Yelin, Edward H.; Okumura, Megumi J.; von Scheven, Emily	Self-management skills in adolescents with chronic rheumatic disease: A cross-sectional survey	English	No	Duplicate reports
599	2011	Lawson, Erica F.; Hersh, Aimee O.; Applebaum, Mark A.; Yelin, Edward H.; Okumura, Megumi J.; von Scheven, Emily	Self-management skills in adolescents with chronic rheumatic disease: A cross-sectional survey	English	No	Duplicate reports
600	2023	Bratt, Ewa-Lena; Mora, Mariela Acuna; Sparud-Lundin, Carina; Saarijarvi, Markus; Burstrom, Asa; Skogby, Sandra; Fernlund, Eva; Fadl, Shalan; Rydberg, Annika; Hanseus, Katarina; Kazamia, Kalliopi; Moons, Philip	Effectiveness of the STEPSTONES Transition Program for Adolescents With Congenital Heart Disease-A Randomized Controlled Trial.	English	No	Duplicate reports
601	2023	Singh, S. P.; Tuomainen, H.; Bouliotis, G.; Canaway, A.; De Girolamo, G.; Dieleman, G. C.; Franic, T.; Madan, J.; Maras, A.; McNicholas, F.; Paul, M.; Purper-Ouakil, D.; Santosh, P.; Schulze, U. M. E.; Street, C.; Tremmery, S.; Verhulst, F. C.; Wells, P.; Wolke, D.; Warwick, J.; MILESTONE Consortium	Effect of managed transition on mental health outcomes for young people at the child-adult mental health service boundary: a randomised clinical trial.	English	No	Duplicate reports
602	1993	Court, J M	Issues of transition to adult care.	English	No	Duplicate reports
603	2020	Zecavati, Nassim; Tirol, Francis	Transition from Pediatric to Adult Epilepsy Care: A Multi-Disciplinary Approach	English	No	Duplicate reports
604	2015	Sonmez-Ajtai, S.; Hodge, D.; Vance, G.	Evaluation of transitional care needs of food allergic young people in a regional paediatric allergy clinic	English	No	Duplicate reports
605	2018	Fishman, Laurie N.; Kearney, Jennifer; DeGroote, Maya; Liu, Enju; Arnold, Janis; Weir, Dascha C.	Creation of Experience-based Celiac Benchmarks: The First Step in Pretransition Self-management Assessment.	English	No	Duplicate reports
606	2015	Kelleher, Kelly; Deans, Katherine J.; Chisolm, Deena J.	Federal policy supporting improvements in transitioning from pediatric to adult surgery services.	English	No	Duplicate reports
607	1992	Baker, P T; Garruto, R M	Health transition: examples from the western Pacific.	English	No	Duplicate reports
608	2023	Stepp, Wesley H.; Stein, Eva J.; Canfarotta, Michael W.; Wood, Jeyhan; Vandoros, Eva; Stein, Margot; Daniel, Renie; Shockley, William W.; Clark, Joseph Madison; Drake, Amelia F.	Body Dysmorphic Disorder in Adult Patients With an Orofacial Cleft: An Unseen Psychological Burden	English	No	Duplicate reports
609	2023	Stepp, Wesley H.; Stein, Eva J.; Canfarotta, Michael W.; Wood, Jeyhan; Vandoros, Eva; Stein, Margot; Daniel, Renie; Shockley, William W.; Clark, Joseph Madison; Drake, Amelia F.	Body Dysmorphic Disorder in Adult Patients With an Orofacial Cleft: An Unseen Psychological Burden	English	No	Duplicate reports
610	1997	Romieu, I; Hernandez-Avila, M; Rivera, J A; Ruel, M T; Parra, S	Dietary studies in countries experiencing a health transition: Mexico and Central America.	English	No	Duplicate reports
611	2015	Joly, Dominique; Beroud, Christophe; Gruenfeld, Jean-Pierre	Rare inherited disorders with renal involvement-approach to the patient.	English	No	Duplicate reports
612	2021	Kimpton, Jessica Alexandra; Verma, Amit; Thakkar, Devangi; Teoh, Sophia; Verma, Aarti; Piyasena, Chinthika; Battersby, Cheryl; Neonatal Trainee-Led Res Improve	Comparison of NICE Guideline CG149 and the Sepsis Risk Calculator for the Management of Early-Onset Sepsis on the Postnatal Ward	English	No	Duplicate reports
613	2021	Kimpton, Jessica Alexandra; Verma, Amit; Thakkar, Devangi; Teoh, Sophia; Verma, Aarti; Piyasena, Chinthika; Battersby, Cheryl; Neonatal Trainee-Led Res Improve	Comparison of NICE Guideline CG149 and the Sepsis Risk Calculator for the Management of Early-Onset Sepsis on the Postnatal Ward	English	No	Duplicate reports
614	2014	Harikumar, Divya	Preventive measures for diabetic management for children and adolescents	English	No	Duplicate reports
615	2018	Campbell, Ian M.; Sheppard, Sarah E.; Crowley, T. Blaine; McGinn, Daniel E.; Bailey, Alice; McGinn, Michael J.; Unolt, Marta; Homans, Jelle F.; Chen, Erin Y.; Salmons, Harold I.; Gaynor, J. William; Goldmuntz, Elizabeth; Jackson, Oksana A.; Katz, Lorraine E.; Mascarenhas, Maria R.; Deeney, Vincent F. X.; Castelein, Rene M.; Zur, Karen B.; Elden, Lisa; Kallish, Staci; Kolon, Thomas F.; Hopkins, Sa…	What is new with 22q? An update from the 22q and You Center at the Children's Hospital of Philadelphia.	English	No	Duplicate reports
616	2022	Kobayashi, Kyoko; Ishida, Yasushi; Gunji, Michiyo; Nagase, Kyoko; Yoshimoto-Suzuki, Yuri; Hosoya, Yosuke; Hasegawa, Daisuke; Manabe, Atsushi; Ohde, Sachiko; Ozawa, Miwa	Factors related to employment in childhood cancer survivors in Japan: A preliminary study	English	No	Duplicate reports
617	2020	Shearer, Jennifer; Perry, Sharon; Lidyard, Nicole; Burkhart, Kimberly; Katz, Jeffry; Apperson, Carolyn; Moses, Jonathan	EVALUTING THE EFFECTIVENESS OF TRANSITION OF CARE FOR PEDIATRIC INFLAMMATORY BOWEL DISEASE PATIENTS USING A STANDARDIZED TRANSITION PROCESS	English	No	Duplicate reports
618	2018	Aly, Marwa	Disease Knowledge and Readiness for Transition in Adolescents with Sickle Cell Disease in Jamaica: A Mixed-methods Study	English	No	Duplicate reports
619	2019	Thomsen, Ena L; Khoury, Lina R; Moller, Tom; Boisen, Kirsten A	Parents to chronically ill adolescents have ambivalent views on confidential youth consultations - a mixed methods study.	English	No	Duplicate reports
620	2021	Errea, Renato A; Wong, Milagros; Senador, Liz; Ramos, Alicia; Ramos, Karen; Galea, Jerome T; Lecca, Leonid; Sanchez, Hugo; Benites, Carlos; Franke, Molly F	[Impact of SARS-CoV-2 pandemic on adolescents living with HIV in Lima, Peru].	English	No	Duplicate reports
621	2019	Kaehne, Axel; Kiernan, Joann; Ridley, James	Systematic review of study designs and methods in health transition research for young people with intellectual disabilities	English	No	Duplicate reports
622	2018	Fleck, Desiree A.; Marino, Bradley S.; Costello, John M.; Ravishankar, Chitra; Torowicz, Deborah; Alden, Carrie; Van't Hof, Kathleen; Medoff-Cooper, Barbara	The REACH protocol: an innovative strategy for home management of infants with complex CHD	English	No	Duplicate reports
623	2019	Tan, Shung K; Sanmugam, Anand; Danaee, Mahmoud; Ramanujam, Tindivanam M; Nallusamy, Mohan A; Zahari, Zakaria; Rao, Thambidorai R	Transition of Care in Paediatric Surgery: Current practices and perspectives of paediatric surgeons in Malaysia.	English	No	Duplicate reports
624	2022	Basile, Nathan L.; Kirschman, Keri J. Brown; Dempster, Nicole R.	Psychosocial, neurodevelopmental, and transition of care practices provided to children with CHD across North American cardiac clinics	English	No	Duplicate reports
625	2022	Basile, Nathan L.; Kirschman, Keri J. Brown; Dempster, Nicole R.	Psychosocial, neurodevelopmental, and transition of care practices provided to children with CHD across North American cardiac clinics	English	No	Duplicate reports
626	2012	Dancause, Kelsey N.; Vilar, Miguel; Chan, Chim; DeHuff, Christa; Wilson, Michelle; Soloway, Laura E.; Tarivonda, Len; Regenvanu, Ralph; Kaneko, Akira; Garruto, Ralph M.; Lum, J. Koji	Patterns of childhood and adolescent overweight and obesity during health transition in Vanuatu	English	No	Duplicate reports
627	2017	Sun, Cheng; Pomer, Alysa; Dancause, Kelsey N.; Chan, Chim W.; Olszowy, Kathryn M.; Silverman, Harold; Lee, Gwang; Tarivonda, Len; Taleo, George; Regenvanu, Ralph; Kaneko, Akira; Weitz, Charles A.; Garruto, Ralph M.; Lum, J. Koji	Ownership of consumer electronics is associated with measures of adiposity during health transition in Vanuatu	English	No	Duplicate reports
628	2014	Cheak-Zamora, Nancy C; Farmer, Janet E; Mayfield, Wayne A; Clark, Mary J; Marvin, Alison R; Law, J Kiely; Law, Paul A	Health care transition services for youth with autism spectrum disorders.	English	No	Duplicate reports
629	2017	Coller, Ryan J.; Klitzner, Thomas S.; Saenz, Adrianna A.; Lerner, Carlos F.; Alderette, Lauren G.; Nelson, Bergen B.; Chung, Paul J.	Discharge Handoff Communication and Pediatric Readmissions	English	No	Duplicate reports
630	2023	Mittaine, Marie; Roditis, Lea; Dupuis, Marion	Transition from pediatric to adult care in chronic respiratory diseases: The cystic fibrosis model	English	No	Duplicate reports
631	2017	O'Connor, Tamara	Implementation of a pediatric behavioral staffing algorithm in an acute hospital: a best practice implementation project.	English	No	Duplicate reports
632	2017	O'Connor, Tamara	Implementation of a pediatric behavioral staffing algorithm in an acute hospital: a best practice implementation project.	English	No	Duplicate reports
633	2017	Dowshen, Nadia; Lee, Susan; Franklin, Joshua; Castillo, Marne; Barg, Frances	Access to Medical and Mental Health Services Across the HIV Care Continuum Among Young Transgender Women: A Qualitative Study.	English	No	Duplicate reports
634	2004	Tendler, Laura B.	Parent -focused transition readiness program: Facilitating permanency planning for parents of adult children with mental retardation	English	No	Duplicate reports
635	2019	Lerch, Matthew F; Thrane, Susan E	Adolescents with chronic illness and the transition to self-management: A systematic review.	English	No	Duplicate reports
636	2017	Yi, Siyan; Ngin, Chanrith; Pal, Khuondyla; Khol, Vohith; Tuot, Sovannary; Sau, Sokunmealiny; Chhoun, Pheak; Mburu, Gitau; Choub, Sok Chamreun; Chhim, Kolab; Ly, Penhsun	Transition into adult care: factors associated with level of preparedness among adolescents living with HIV in Cambodia.	English	No	Duplicate reports
637	2020	Overbury, Rebecca; Frech, Tracy; Bohnsack, John; Inman, C. J.; Stern, Sara; James, Karen; Treemarcki, Erin; Hersh, Aimee	Patient and Parent Perspectives in a Academic Pediatric Rheumatology Transition Clinic	English	No	Duplicate reports
638	2020	Overbury, Rebecca; Frech, Tracy; Bohnsack, John; Inman, C. J.; Stern, Sara; James, Karen; Treemarcki, Erin; Hersh, Aimee	Patient and Parent Perspectives in a Academic Pediatric Rheumatology Transition Clinic	English	No	Duplicate reports
639	2002	Haywood, KL; Garratt, AM; Dziedzic, K; Dawes, PT	Generic measures of health-related quality of life in ankylosing spondylitis: reliability, validity and responsiveness	English	No	Duplicate reports
640	2021	Hanew, Kunihiko; Tanaka, Toshiaki; Horikawa, Reiko; Hasegawa, Tomonobu; Yokoya, Susumu	The current status of 492 adult women with Turner syndrome: a questionnaire survey by the Foundation for Growth Science	English	No	Duplicate reports
641	2022	Krysiak, T.; MacDonald, S.; Cates, S.; Kumar, G.	Measuring Transition Readiness in Adolescents with Epilepsy: Opportunities and Challenges	English	No	Duplicate reports
642	2023	Szymanski, Konrad M; Roth, Joshua D; Szymanski, Arthur J; King, Shelly J; Whittam, Benjamin; Kaefer, Martin; Rink, Richard C; Cain, Mark P; Misseri, Rosalia	People with spina bifida use their MACE on long-term follow-up: A single institutional retrospective cohort study.	English	No	Duplicate reports
643	2023	Szymanski, Konrad M; Roth, Joshua D; Szymanski, Arthur J; King, Shelly J; Whittam, Benjamin; Kaefer, Martin; Rink, Richard C; Cain, Mark P; Misseri, Rosalia	People with spina bifida use their MACE on long-term follow-up: A single institutional retrospective cohort study.	English	No	Duplicate reports
644	2018	Skov, M.; Teilmann, G.; Damgaard, I. N.; Nielsen, K. G.; Hertz, P. G.; Holgersen, M. G.; Presfeldt, M.; Dalager, A. M. S.; Brask, M.; Boisen, K. A.	Initiating transitional care for adolescents with cystic fibrosis at the age of 12 is both feasible and promising	English	No	Duplicate reports
645	2006	Paone, Mary C; Wigle, Margaret; Saewyc, Elizabeth	The ON TRAC model for transitional care of adolescents.	English	No	Duplicate reports
646	2022	Canares, Glenn; Clarke, Roxanne; Caffrey, Erica; Chavis, Sydnee	Caregivers' Perspectives on Transitioning Dental Care for Adolescents with Special Healthcare Needs-A Cross-Sectional Study.	English	No	Duplicate reports
647	2016	Ingelfinger, Julie R.; Kalantar-Zadeh, Kamyar; Schaefer, Franz; World Kidney Day Steering Comm	Editorial: World Kidney Day 2016: Averting the Legacy of Kidney Disease--Focus on Childhood.	English	No	Duplicate reports
648	2022	Giacomo, Biasucci; Lucia, Brodosi; Ilaria, Bettocchi; Davide, Noto; Francesca, Pochiero; Letizia, Urban Maria; Alberto, Burlina	The management of transitional care of patients affected by phenylketonuria in Italy: Review and expert opinion	English	No	Duplicate reports
649	2019	Goethals, Eveline R.; Volkening, Lisa K.; Commissariat, Persis V.; Butler, Deborah A.; McGill, Dayna E.; Laffel, Lori M.	Longitudinal Changes in Transition Readiness (TR) in Teens with Type 1 Diabetes (T1D) Are Unrelated to Glycemic Control	English	No	Duplicate reports
650	2015	Olszowy, Kathryn M.; Pomer, Alysa; Dancause, Kelsey N.; Sun, Cheng; Silverman, Harold; Lee, Gwang; Chan, Chim W.; Tarivonda, Len; Regenvanu, Ralph; Kaneko, Akira; Weitz, Charles A.; Lum, J. Koji; Garruto, Ralph M.	Impact of Modernization on Adult Body Composition on Five Islands of Varying Economic Development in Vanuatu	English	No	Duplicate reports
651	2015	Olszowy, Kathryn M.; Pomer, Alysa; Dancause, Kelsey N.; Sun, Cheng; Silverman, Harold; Lee, Gwang; Chan, Chim W.; Tarivonda, Len; Regenvanu, Ralph; Kaneko, Akira; Weitz, Charles A.; Lum, J. Koji; Garruto, Ralph M.	Impact of Modernization on Adult Body Composition on Five Islands of Varying Economic Development in Vanuatu	English	No	Duplicate reports
652	2020	Mantovani, Giovanna; Bastepe, Murat; Monk, David; De Sanctis, Luisa; Thiele, Susanne; Ahmed, S. Faisal; Bufo, Roberto; Choplin, Timothee; De Filippo, Gianpaolo; Devernois, Guillemette; Eggermann, Thomas; Elli, Francesca M.; Garcia Ramirez, Aurora; Germain-Lee, Emily L.; Groussin, Lionel; Hamdy, Neveen A. T.; Hanna, Patrick; Hiort, Olaf; Jueppner, Harald; Kamenicky, Peter; Knight, Nina; Le Norcy, …	Recommendations for Diagnosis and Treatment of Pseudohypoparathyroidism and Related Disorders: An Updated Practical Tool for Physicians and Patients	English	No	Duplicate reports
653	2020	Mantovani, Giovanna; Bastepe, Murat; Monk, David; De Sanctis, Luisa; Thiele, Susanne; Ahmed, S. Faisal; Bufo, Roberto; Choplin, Timothee; De Filippo, Gianpaolo; Devernois, Guillemette; Eggermann, Thomas; Elli, Francesca M.; Garcia Ramirez, Aurora; Germain-Lee, Emily L.; Groussin, Lionel; Hamdy, Neveen A. T.; Hanna, Patrick; Hiort, Olaf; Jueppner, Harald; Kamenicky, Peter; Knight, Nina; Le Norcy, …	Recommendations for Diagnosis and Treatment of Pseudohypoparathyroidism and Related Disorders: An Updated Practical Tool for Physicians and Patients	English	No	Duplicate reports
654	2019	Hashim, Nor Azlina; Yusof, Zamros Yuzadi Mohd; Saub, Roslan	Responsiveness to change of the Malay-ECOHIS following treatment of early childhood caries under general anaesthesia	English	No	Duplicate reports
655	2018	Colver, A.; McConachie, H.; Le Couteur, A.; Dovey-Pearce, G.; Mann, K. D.; McDonagh, J. E.; Pearce, M. S.; Vale, L.; Merrick, H.; Parr, J. R.; Transition Collaborative Grp	A longitudinal, observational study of the features of transitional healthcare associated with better outcomes for young people with long-term conditions	English	No	Duplicate reports
656	2020	Rodgers, Wendy; Williams, Edith M.; Smalls, Brittany L.; Singleton, Tyler; Tennessee, Ashley; Kamen, Diane; Gilkeson, Gary	Treating Systemic Lupus Erythematosus (SLE): The Impact of Historical Environmental Context on Healthcare Perceptions and Decision-Making in Charleston, South Carolina	English	No	Duplicate reports
657	2015	Cohen, Sarah E.; Hooper, Stephen R.; Javalkar, Karina; Haberman, Cara; Fenton, Nicole; Lai, Hsiao; Mahan, John D.; Massengill, Susan; Kelly, Maureen; Cantú, Guillermo; Medeiros, Mara; Phillips, Alexandra; Sawicki, Gregory; Wood, David; Johnson, Meredith; Benton, Mary H.; Ferris, Maria	Self-Management and Transition Readiness Assessment: Concurrent, Predictive and Discriminant Validation of the STARx Questionnaire	English	No	Duplicate reports
658	2015	Cohen, Sarah E.; Hooper, Stephen R.; Javalkar, Karina; Haberman, Cara; Fenton, Nicole; Lai, Hsiao; Mahan, John D.; Massengill, Susan; Kelly, Maureen; Cantú, Guillermo; Medeiros, Mara; Phillips, Alexandra; Sawicki, Gregory; Wood, David; Johnson, Meredith; Benton, Mary H.; Ferris, Maria	Self-Management and Transition Readiness Assessment: Concurrent, Predictive and Discriminant Validation of the STARx Questionnaire	English	No	Duplicate reports
659	2018	Nagele, Drew A.; McCart, Melissa; Hooper, Stephen R.	A call for implementing preferred practices for brain injury screening in youth to improve transition.	English	No	Duplicate reports
660	2021	Donahue, Maria A.; Herman, Susan T.; Dass, Deepika; Farrell, Kathleen; Kukla, Alison; Abend, Nicholas S.; Moura, Lidia M. V. R.; Buchhalter, Jeffrey R.; Fureman, Brandy E.	Establishing a learning healthcare system to improve health outcomes for people with epilepsy	English	No	Duplicate reports
661	2019	Dolezalova, Pavla; Anton, Jordi; Avcin, Tadej; Beresford, Michael W.; Brogan, Paul A.; Constantin, Tamas; Egert, Yona; Foeldvari, Ivan; Foster, Helen E.; Hentgen, Veronique; Kone-Paut, Isabelle; Kuemmerle-Deschner, Jasmine B.; Lahdenne, Pekka; Magnusson, Bo; Martini, Alberto; McCann, Liza; Minden, Kirsten; Ozen, Seza; Schoemaker, Casper; Quartier, Pierre; Ravelli, Angelo; Rumba-Rozenfelde, Ingrid…	The European network for care of children with paediatric rheumatic diseases: care across borders.	English	No	Duplicate reports
662	2015	Auchus, R. J.; Quint, E. H.	Adolescents with Disorders of Sex Development (DSD) - Lost in Transition?	English	No	Duplicate reports
663	2006	Davis, PJC; McDonagh, JE	Principles of management of musculoskeletal conditions in children and young people	English	No	Duplicate reports
664	2014	Olszowy, Kathryn M.	Understanding the impact of maternal body composition on child nutritional status within a household sociobehavioral context in a peri-urban ni-Vanuatu community	English	No	Duplicate reports
665	2019	Sun, Haowei (Linda); Breakey, Vicky R.; Straatman, Lynn; Wu, John K.; Jackson, Shannon	Outcomes indicators and processes in transitional care in adolescents with haemophilia: A Delphi survey of Canadian haemophilia care providers.	English	No	Duplicate reports
666	2019	Sun, Haowei (Linda); Breakey, Vicky R.; Straatman, Lynn; Wu, John K.; Jackson, Shannon	Outcomes indicators and processes in transitional care in adolescents with haemophilia: A Delphi survey of Canadian haemophilia care providers.	English	No	Duplicate reports
667	2012	Hovish, Kimberly; Weaver, Tim; Islam, Zoebia; Paul, Moli; Singh, Swaran P	Transition experiences of mental health service users, parents, and professionals in the United Kingdom: a qualitative study.	English	No	Duplicate reports
668	2021	Barton, Sarah Jean; Sandhu, Sahil; Doan, Isabelle; Blanchard, Lillian; Dai, Alex; Paulenich, Alexandra; Smith, Emily R.; van de Water, Brittney J.; Martin, Anna H.; Seider, Jasmine; Namaganda, Florence; Opolot, Shem; Ekeji, Nelia; Bility, Mathama Malakha; Bettger, Janet Prvu	Perceived barriers and supports to accessing community-based services for Uganda's pediatric post-surgical population	English	No	Duplicate reports
669	2020	Zablotsky, Benjamin; Rast, Jessica; Bramlett, Matthew D; Shattuck, Paul T	Health Care Transition Planning Among Youth with ASD and Other Mental, Behavioral, and Developmental Disorders.	English	No	Duplicate reports
670	2011	Gs, Sawicki; K, Lukens-Bull; X, Yin; N, Demars; Ic, Huang; W, Livingood; J, Reiss; D, Wood	Measuring the transition readiness of youth with special healthcare needs: validation of the TRAQ--Transition Readiness Assessment Questionnaire	English	No	Duplicate reports
671	2011	Gs, Sawicki; K, Lukens-Bull; X, Yin; N, Demars; Ic, Huang; W, Livingood; J, Reiss; D, Wood	Measuring the transition readiness of youth with special healthcare needs: validation of the TRAQ--Transition Readiness Assessment Questionnaire	English	No	Duplicate reports
672	2021	Chouteau, Wendy A.; Burrows, Carolyn; Wittekind, Samuel G.; Rutter, Meilan M.; Bange, Jean E.; Sabla, Gregg E.; Rybalsky, Irina; Tian, Cuixia	Emergency planning as part of healthcare transition preparation for patients with Duchenne muscular dystrophy	English	No	Duplicate reports
673	2022	Nowotny, Hanna Franziska; Reisch, Nicole	Challenges waiting for an adult with DSD	English	No	Duplicate reports
674	2011	Fletcher-Johnston, M.; Marshall, S. K.; Straatman, L.	Healthcare transitions for adolescents with chronic life-threatening conditions using a Delphi method to identify research priorities for clinicians and academics in Canada.	English	No	Duplicate reports
675	2020	Tan, Bernice; Ong, David	Pediatric to adult inflammatory bowel disease transition: the Asian experience.	English	No	Duplicate reports
676	2021	Vermersch, Camille; Boccara, Olivia; Chiaverini, Christine; Mazereeuw-Hautier, Juliette; Sigg, Nina; Mallet, Stephanie; Vabres, Pierre; Herbreteau, Denis; Le Touze, Anne; Maruani, Annabel; Leducq, Sophie; Soc Pediat Dermatology	Health care transition for patients with vascular malformations: a French multicenter cross-sectional study.	English	No	Duplicate reports
677	2021	Vermersch, Camille; Boccara, Olivia; Chiaverini, Christine; Mazereeuw-Hautier, Juliette; Sigg, Nina; Mallet, Stephanie; Vabres, Pierre; Herbreteau, Denis; Le Touze, Anne; Maruani, Annabel; Leducq, Sophie; Soc Pediat Dermatology	Health care transition for patients with vascular malformations: a French multicenter cross-sectional study.	English	No	Duplicate reports
678	2016	Leyenaar, JoAnna K.; Desai, Arti D.; Burkhart, Q.; Parast, Layla; Roth, Carol P.; McGalliard, Julie; Marmet, Jordan; Simon, Tamara D.; Allshouse, Carolyn; Britto, Maria T.; Gidengil, Courtney A.; Elliott, Marc N.; McGlynn, Elizabeth A.; Mangione-Smith, Rita	Quality Measures to Assess Care Transitions for Hospitalized Children	English	No	Duplicate reports
679	2022	Cerisola, Alfredo; Cibils, Lucia; Chaibun, Maria Eugenia; Pedemonte, Virginia; Rosas, Melania	[Tuberous sclerosis complex: diagnosis and current treatment].	English	No	Duplicate reports
680	2019	Price, Anna; Janssens, Astrid; Dunn-Morua, Susan; Eke, Helen; Asherson, Philip; Lloyd, Tony; Ford, Tamsin	Seven steps to mapping health service provision: lessons learned from mapping services for adults with Attention-Deficit/Hyperactivity Disorder (ADHD) in the UK	English	No	Duplicate reports
681	2023	黄靖; 许静; 杨家印	小儿肝移植受者向成人阶段医疗过渡的研究进展	Chinese	No	Reports excluded on basis of title and abstract
682	2023	崔璀; 郑显兰; 陈文劲; 李双子	癫痫青少年至成人过渡期准备评估问卷的汉化和信效度检验	Chinese	No	Reports excluded on basis of title and abstract
683	2023	李志茹; 王华芬; 卢芳燕; 吕璐洋; 鲍瑞洁; 董丽	肝移植受者从青少年到成人过渡期准备的研究进展	Chinese	No	Reports excluded on basis of title and abstract
684	2023	王美娟; 王金瑞; 洪思思; 茹一帆; 高杨; 颜梦雅; 杨丹; 徐亦虹; 潘红英	1型糖尿病患者从儿科向成人医疗过渡管理的最佳证据总结	Chinese	No	Reports excluded on basis of title and abstract
685	2023	胡玉兰; 陈英; 田露; 崔金锐; 王梦月; 余艮珍	青少年慢性病患者过渡期护理研究进展	Chinese	No	Reports excluded on basis of title and abstract
686	2022	范潇	青少年哮喘病人过渡期准备水平及其影响因素	Chinese	No	Reports excluded on basis of title and abstract
687	2022	陈海丽	青少年癫痫患儿过渡需求问卷的编制	Chinese	No	Reports excluded on basis of title and abstract
688	2022	郭宏卿; 霍秋桂; 阐玉英; 陈培珍; 盛晓郁	照护图对高危儿过渡期家庭出院准备度和父母育儿胜任感的影响	Chinese	No	Reports excluded on basis of title and abstract
689	2022	张庚赞; 于君; 朱洪斌; 毕翠敏; 王晓悦; 苏韩娜	HIV/AIDS青少年医疗过渡的研究进展	Chinese	No	Reports excluded on basis of title and abstract
690	2022	陈海丽; 肖志田; 叶敬花; 田小琴	癫痫患者从青少年到成人过渡期护理的研究进展	Chinese	No	Reports excluded on basis of title and abstract
691	2021	周丝丝; 巩格言; 马佳莉; 高雯颖; 张莹	慢性肾脏病患儿-家长过渡期准备与双方生活质量的互依关系分析	Chinese	No	Reports excluded on basis of title and abstract
692	2021	成磊; 袁长蓉	儿童癌症幸存者向成人过渡期准备度的研究进展	Chinese	No	Reports excluded on basis of title and abstract
693	2020	蒋鑫鑫; 单岩; 明静祎; 周越; 蒋婷婷; 蔡利; 高雅靖	国外青少年慢性病患者医疗过渡准备评估工具的研究进展	Chinese	No	Reports excluded on basis of title and abstract
694	2019	崔璀; 郑显兰; 陈文劲; 李双子	癫痫青少年家庭弹性与应对方式、过渡期准备的关系研究	Chinese	No	Reports excluded on basis of title and abstract
695	2019	马佳莉; 张涛梅; 巩格言; 张莹	慢性肾脏病患儿过渡期准备对其生活质量的影响	Chinese	No	Reports excluded on basis of title and abstract
696	2023	范歆颀; 余艮珍; 余雅琪; 罗颖; 李畅妍; 熊晓菊; 叶天惠; 丁玲莉; 史欢; 代坤; Fan Xinqi; Yu Genzhen; Yu Yaqi; Luo Ying; Li Changyan; Xiong Xiaoju; Ye Tianhui; Ding Lingli; Shi Huan; Dai Kun	早产儿出院家庭准备度评估工具的研究进展	Chinese	No	Reports excluded on basis of title and abstract
697	2023	余静雅; 戴燕; 吴孟航; 万娟; 袁邻雁; 李婷婷; YU Jingya; DAI Yan; WU Menghang; WAN Juan; YUAN Linyan; LI Tingting	肝移植患儿服药依从性的系统评价	Chinese	No	Reports excluded on basis of title and abstract
698	2020	韦艳飞; 符婵; 陈庆玲; 韦文永; 张绍红; 董秋菊; 周喻; 李秋玲;	早产儿准备经口喂养评估量表在早产儿喂养中的应用	Chinese	No	Reports excluded on basis of title and abstract
699	2023	吕璐洋; 王华芬; 卢芳燕; 王燕; 蒋树英; LV Lu-yang; WANG Hua-fen; LU Fang-yan; WANG Yan; JIANG Shu-ying	肝移植患儿家庭照顾者出院准备体验的质性研究	Chinese	No	Reports excluded on basis of title and abstract
700	2022	王培影; 诸纪华; 唐晓敏; 炊琳博; Wang Peiying; Zhu Jihua; Tang Xiaoming; Cuan Linbo	CICU过渡期患儿家长需求的混合研究	Chinese	No	Reports excluded on basis of title and abstract
701	2022	袁梦洋; 薛海娜; 朱丽丽; 朱智玲; 徐亚飞; 王会娟; YUAN Mengyang; XUE Haina; ZHU Lili; ZHU Zhiling; XU Yafei; WANG Huijuan	先天性心脏病患儿父母感知脆弱在疾病不确定感与出院准备度中的中介效应	Chinese	No	Reports excluded on basis of title and abstract
702	2021	潘舒	基于护理过渡理论在早产儿照顾者出院准备度分析及护理干预的应用研究	Chinese	No	Reports excluded on basis of title and abstract
703	2015	丁晓飞	小升初过渡期学生准备状态的调查研究	Chinese	No	Reports excluded on basis of title and abstract
704	2011	刘霞	青少年未来取向问卷的编制	Chinese	No	Reports excluded on basis of title and abstract
705	2020	林敏	复杂先天性心脏病患儿术后家庭出院准备度现状及其影响因素研究	Chinese	No	Reports excluded on basis of title and abstract
706	2015	陆应妹; 陆美英; 陈燕; 洪爱莲;	湖州市早产儿改经口喂养准备评估现状调查及分析	Chinese	No	Reports excluded on basis of title and abstract
707	2022	陈玉; 李延菲; 徐虹; 薛雅卓;	课题达成型品管圈在促进早产儿经口喂养中的应用	Chinese	No	Reports excluded on basis of title and abstract
708	2022	袁梦洋	先心病患儿术后父母出院准备度及出院需求研究	Chinese	No	Reports excluded on basis of title and abstract
709	2021	李淑涓; 曹云; 程国强; 张蓉; 周建国; 陈超; 陈伟明; 祁媛媛; 唐子斐; 钱丽清; 孔维玲; 蒋思远; LI Shujuan; CAO Yun; CHENG Guoqiang; ZHANG Rong; ZHOU Jianguo; CHEN Chao; CHEN Weiming; QI Yuanyuan; TANG Zifei; QIAN Liqing; KONG Weiling; JIANG Siyuan	极重度支气管肺发育不良气管切开/家庭机械通气治疗2例病例报告	Chinese	No	Reports excluded on basis of title and abstract
710	2005	;	高中生孤独心理个案研究	Chinese	No	Reports excluded on basis of title and abstract
711	2019	;	各年度合订本征订启事	Chinese	No	Reports excluded on basis of title and abstract
712	2016	李琳琳; 陈京立; 崔国凤; 张胜男; Li Linlin; Chen Jingli; Cui Guofeng; Zhang Shengnan	经口喂养促进项目在早产儿中的应用效果	Chinese	No	Reports excluded on basis of title and abstract
713	2008	戴必兵	青少年未来取向的影响因素	Chinese	No	Reports excluded on basis of title and abstract
714	2021	徐微	小学中高年级儿童优势认知使用和心理适应的关系：亲子依恋和情绪调节的作用	Chinese	No	Reports excluded on basis of title and abstract
715	2022	王菊; 张冉; 王钦; 翟芳; 张雪; WANG Ju; ZHANG Ran; WANG Qin; ZHAI Fang; ZHANG Xue	改良口腔运动干预对早产儿经口喂养能力及结局的影响	Chinese	No	Reports excluded on basis of title and abstract
716	2019	杨春燕; 周丽英; 韩梅盈; 申青华; 贾焕荣; 许平; YANG Chun-yan; ZHOU Li-ying; HAN Mei-ying; SHEN Qing-hua; JIA Huan-rong; XU Ping	早期口腔运动干预措施对早产儿预后的效果分析	Chinese	No	Reports excluded on basis of title and abstract
717	2005	张玲玲	青少年未来取向的发展	Chinese	No	Reports excluded on basis of title and abstract
718	2021	何山	“阅读疗法”视野下的初中语文阅读教学研究	Chinese	No	Reports excluded on basis of title and abstract
719	2022	万明媛	调节焦点和高中生未来规划的关系：未来时间洞察力的中介作用	Chinese	No	Reports excluded on basis of title and abstract
720	2017	许坤	对西城体校羽毛球队准备期的技战术训练及负荷研究	Chinese	No	Reports excluded on basis of title and abstract
721	2021	陈水	中学生自我概念和个人成长主动性的关系：希望的中介作用	Chinese	No	Reports excluded on basis of title and abstract
722	2018	陈艳娟; 董尚胜; 吴玉宇; 黄结仪; 梁沛丽; CHEN Yanjuan; DONG Shangsheng; WU Yuyu; HUANG Jieyi; LIANG Peili	穴位按摩对早产儿喂养不耐受的临床疗效观察	Chinese	No	Reports excluded on basis of title and abstract
723	2012	关傲然	流浪儿童救助模式若干问题研究	Chinese	No	Reports excluded on basis of title and abstract
724	2013	丁明叶	“迎青奥”对南京小学生体育态度和行为影响的研究	Chinese	No	Reports excluded on basis of title and abstract
725	2017	李政	中学生A型人格、未来取向与时间管理自我监控的关系研究	Chinese	No	Reports excluded on basis of title and abstract
726	2018	牛悦	美国《残疾人教育法》中的个别化计划研究	Chinese	No	Reports excluded on basis of title and abstract
727	2018	卓墨佼	基于游戏的教学对初三学生英语学习的影响	Chinese	No	Reports excluded on basis of title and abstract
728	2017	纪志娴 泮思林 刘娜	新生儿动脉导管支架置入的围术期处理	Chinese	No	Reports excluded on basis of title and abstract
729	2015	刘爱萍	维吾尔族、哈萨克族民歌在中学音乐教学中的运用——以乌鲁木齐市部分中学为例	Chinese	No	Reports excluded on basis of title and abstract
730	2014	李祖铃	转型时期伦敦的人口迁入	Chinese	No	Reports excluded on basis of title and abstract
731	2012	雷萌萌	我国青年女子铅球运动员最后用力技术的运动学分析	Chinese	No	Reports excluded on basis of title and abstract
732	2022	李京连;李倩;范艳竹	青少年癫痫患者向成人过渡期准备度的研究进展	Chinese	No	Reports excluded on basis of title and abstract
733	2022	钱佳艺;翟晓文;王颖雯;黄海英;段明霞;杜顺顺;成磊	儿童癌症幸存者向成人医疗过渡准备的最佳证据总结	Chinese	No	Reports excluded on basis of title and abstract
734	2018	Danielle M Andrade;Anne S Bassett;Eduard Bercovici;Borlot F;Bui E;Camfield P;Clozza GQ;Cohen E;Gofine T;Graves L;Greenaway J;Guttman B;Guttman-Slater M;Hassan A;Henze M;Kaufman M;Lawless B;Lee H;Lindzon L;Lomax LB;McAndrews MP	癫痫:从儿童至成年的医疗过渡——来自安大略省癫痫执行工作组的建议	Chinese	No	Reports excluded on basis of title and abstract
735	2007	Wiener, Lori S.; Zobel, Melissa; Battles, Haven; Ryder, Celia	Transition from a pediatric HIV intramural clinical research program to adolescent and adult community-based care services:assessing transition readiness.	English	No	Reports excluded on basis of title and abstract
736	2021	DRKS00025486	The feasibility study of an online training for young adults transitioning from child and adolescent mental health care services to adult care: a randomized controlled trial of the ProTransition-App	English	No	Reports excluded on basis of title and abstract
737	2021	NCT04969328	Parents in Transition - a Nurse-led Support and Transfer Education Program	English	No	Reports excluded on basis of title and abstract
738	2017	Pahl, E; Van'T Hof, K; Andrei, A; Shankel, T; Chinnock, R; Miyamoto, S; Ambardekar, A; Addonizio, L; Latif, F; Lefkowitz, D; et al.	Pediatric heart transplantation: transitioning to adult care	English	No	Reports excluded on basis of title and abstract
739	2019	Nair, R; Do, LG; Luzzi, L; Brennan, DS; Roberts‐Thomson, KF; Spencer, AJ	Psychometric properties of the Child Oral‐care Performance Assessment Scale	English	No	Reports excluded on basis of title and abstract
740	2017	NCT03013595	The MILESTONE Study: improving Transition From Child to Adult Mental Health Care	English	No	Reports excluded on basis of title and abstract
741	2019	Creese, B; Garrod, L; Chenoweth, L; Griffiths, AW; Surr, CA	The development and use of the assessment of dementia awareness and person-centred care training tool in long-term care	English	No	Reports excluded on basis of title and abstract
742	2016	Vaz, KKH; Zhang, Y; Denson, LA; Hommel, KA	Evaluation of a novel educational tool in adolescents with inflammatory bowel disease: the neat study	English	No	Reports excluded on basis of title and abstract
743	2020	Stinson, J; Nathan, P; Barrera, M; Jibb, L; Ahola Kohut, S; Breakey, V; Kulkarni, K; Wilson, B; Dick, B; Mckillop, S; et al.	Virtual peer-to-peer mentoring for adolescents with cancer: a pilot randomized controlled trial of the IPEER2PEER program	English	No	Reports excluded on basis of title and abstract
744	2020	NCT04249960	Sustain and Reinforce the Transition From Child to Adult Mental Health Care in Switzerland : a Monocentric Nested Cohort Randomized Controlled Trial: the SORT Study	English	No	Reports excluded on basis of title and abstract
745	2017	Mackie, A; Rempel, G; Kovacs, A; Kaufman, M; Jelen, A; Rankin, K; Oechslin, E; Sananes, R; Yaskina, M; Mccrindle, B	A cluster randomized trial of a transition intervention for adolescents with congenital heart disease	English	No	Reports excluded on basis of title and abstract
746	2014	NCT02085083	Improving OutcoMes in the Pediatric to Adult Care Transition in Inflammatory Bowel Disease	English	No	Reports excluded on basis of title and abstract
747	2019	NCT04115813	Project YES! Youth Engaging for Success	English	No	Reports excluded on basis of title and abstract
748	2016	Moons, P; Sparud-Lundin, C; Acuna Mora, M; Bratt, EL	Effectiveness of a transition program to empower adolescents with congenital heart disease in the transition to adulthood: rationale and methods of the STEPSTONES-ConHD project	English	No	Reports excluded on basis of title and abstract
749	2022	DRKS00029269	Establishment and evaluation of a structured, multidisciplinary, guideline-based transition and (long-term) aftercare for children and adolescents formerly affected by cancer	English	No	Reports excluded on basis of title and abstract
750	2019	McBee-Strayer, SM; Thomas, GV; Bruns, EM; Heck, KM; Alexy, ER; Bridge, JA	Innovations in Practice: intensive crisis intervention for adolescent suicidal ideation and behavior â€“ an open trial	English	No	Reports excluded on basis of title and abstract
751	2022	NCT05520983	BEhavioral Health Stratified Treatment (BEST) Study for Youth With Intellectual and/or Developmental Disabilities (IDD)	English	No	Reports excluded on basis of title and abstract
752	2022	Gauci, J; Bloomfield, J; Lawn, S; Towns, S; Hobbs, A; Steinbeck, K	A randomized controlled trial evaluating the effectiveness of a self-management program for adolescents with a chronic condition: a study protocol	English	No	Reports excluded on basis of title and abstract
753	2020	NCT04330378	A Hospital-at-Home Pilot in Singapore	English	No	Reports excluded on basis of title and abstract
754	2022	Kaewwimol, P; Ruchiwit, M; Liaw, J-J	Effects of a Continuity of Preterm Infant Care Program on Parenting outcomes and Service Utilization Rates	English	No	Reports excluded on basis of title and abstract
755	2016	Lazzara, EH; Riss, R; Patzer, B; Smith, DC; Chan, YR; Keebler, JR; Fouquet, SD; Palmer, EM	Directly Comparing Handoff Protocols for Pediatric Hospitalists	English	No	Reports excluded on basis of title and abstract
756	2020	Leung, J; Al-Yahyawi, N; Choi, H; Stewart, L; Tang, T; Amed, S	28 - Evaluation of a Type 1 Diabetes Adolescent Transition Program	English	No	Reports excluded on basis of title and abstract
757	2018	NCT03574129	Adolescent Transition To Adult Care for HIV-infected Adolescents in Kenya	English	No	Reports excluded on basis of title and abstract
758	2019	Lee, Y; Chang, G; Chang, H	Effects of education and support groups organized by IBCLCs in early postpartum on breastfeeding	English	No	Reports excluded on basis of title and abstract
759	2022	IRCT20180113038347N2	The effect of the transitional care program from hospital to own home using the digital messaging application on self-efficacy, quality of life, cardiac symptoms, and medication adherence among patients undergoing coronary artery bypass graft surgery and caregiving burden in their family caregivers	English	No	Reports excluded on basis of title and abstract
760	2019	Vizeshfar, F; Zare, M; Keshtkaran, Z	Role-play versus lecture methods in community health volunteers	English	No	Reports excluded on basis of title and abstract
761	2019	Herron, EK; Powers, K; Mullen, L; Burkhart, B	Effect of case study versus video simulation on nursing students' satisfaction, self-confidence, and knowledge: a quasi-experimental study	English	No	Reports excluded on basis of title and abstract
762	2018	Nadig, A; Flanagan, T; White, K; Bhatnagar, S	Results of a RCT on a Transition Support Program for Adults with ASD: effects on Self-Determination and Quality of Life	English	No	Reports excluded on basis of title and abstract
763	2017	NCT03342495	Evaluating Innovations in Transition From Pediatric to Adult Care - The Transition Navigator Trial	English	No	Reports excluded on basis of title and abstract
764	2012	NCT01545427	Proof of Concept Trial of Gleevec (Imatinib) in Active Diffuse Scleroderma	English	No	Reports excluded on basis of title and abstract
765	2023	Dawson, S; Girling, C-J; Cowap, L; Clark-Carter, D	Psychological interventions for improving adherence to inhaled therapies in people with cystic fibrosis	English	No	Reports excluded on basis of title and abstract
766	2023	Bülow, C; Clausen, SS; Lundh, A; Christensen, M	Medication review in hospitalised patients to reduce morbidity and mortality	English	No	Reports excluded on basis of title and abstract
767	2021	Hemmingsen, B; Metzendorf, M-I; Richter, B	(Ultra‐)long‐acting insulin analogues for people with type 1 diabetes mellitus	English	No	Reports excluded on basis of title and abstract
768	2018	Redmond, P; Grimes, TC; McDonnell, R; Boland, F; Hughes, C; Fahey, T	Impact of medication reconciliation for improving transitions of care	English	No	Reports excluded on basis of title and abstract
769	2014	Goldbeck, L; Fidika, A; Herle, M; Quittner, AL	Psychological interventions for individuals with cystic fibrosis and their families	English	No	Reports excluded on basis of title and abstract
770	2023	Moloi, H; Daniels, K; Brooke-Sumner, C; Cooper, S; Odendaal, WA; Thorne, M; Akama, E; Leon, N	Healthcare workers' perceptions and experiences of primary healthcare integration: a scoping review of qualitative evidence	English	No	Reports excluded on basis of title and abstract
771	2014	Ryan, RE; Santesso, N; Lowe, D; Hill, S; Grimshaw, JM; Prictor, M; Kaufman, C; Cowie, G; Taylor, M	Interventions to improve safe and effective medicines use by consumers: an overview of systematic reviews	English	No	Reports excluded on basis of title and abstract
772	2012	Harden, P. N.; Walsh, G.; Bandler, N.; Bradley, S.; Lonsdale, D.; Taylor, J.; Marks, S. D.	Bridging the gap: an integrated paediatric to adult clinical service for young adults with kidney failure	English	No	Reports excluded on basis of title and abstract
773	2020	Bronner, Madelon B.; Peeters, Marielle A. C.; Sattoe, Jane N. T.; van Staa, AnneLoes	The impact of type 1 diabetes on young adults' health-related quality of life	English	No	Reports excluded on basis of title and abstract
774	2022	Verlenden, Jorge V.; Zablotsky, Benjamin; Yeargin-Allsopp, Marshalyn; Peacock, Georgina	Healthcare Access and Utilization for Young Adults With Disability: U.S., 2014-2018.	English	No	Reports excluded on basis of title and abstract
775	2018	White, Patience H.; Schmidt, Annie; McManus, Margaret; Irwin, Charles E., Jr.	Readying Youth and Young Adults for Transition to Adult Care During Preventive Care Visits: New Clinician Toolkit	English	No	Reports excluded on basis of title and abstract
776	2019	McDonagh, Janet E.; Farre, Albert	Transitional Care in Rheumatology: a Review of the Literature from the Past 5 Years	English	No	Reports excluded on basis of title and abstract
777	2014	Verhoef, Joan A. C.; Bramsen, Inge; Miedema, Harald S.; Stam, Henk J.; Roebroeck, Marij E.; Transition Lifespan Res Grp South	DEVELOPMENT OF WORK PARTICIPATION IN YOUNG ADULTS WITH CEREBRAL PALSY: A LONGITUDINAL STUDY	English	No	Reports excluded on basis of title and abstract
778	2020	Gutierrez-Colina, Ana M; Corathers, Sarah; Beal, Sarah; Baugh, Holly; Nause, Katie; Kichler, Jessica C	Young Adults With Type 1 Diabetes Preparing to Transition to Adult Care: Psychosocial Functioning and Associations With Self-Management and Health Outcomes.	English	No	Reports excluded on basis of title and abstract
779	2021	Earle, Sarah; Blackburn, Madeleine	Young adults with life-limiting or life-threatening conditions: sexuality and relationships support	English	No	Reports excluded on basis of title and abstract
780	2016	Hynes, Lisa; Byrne, Molly; Dinneen, Sean F.; McGuire, Brian E.; O'Donnell, Maire; Mc Sharry, Jennifer	Barriers and facilitators associated with attendance at hospital diabetes clinics among young adults (15-30 years) with type 1 diabetes mellitus: a systematic review	English	No	Reports excluded on basis of title and abstract
781	2014	Hilliard, Marisa E.; Perlus, Jessamyn G.; Clark, Loretta M.; Haynie, Denise L.; Plotnick, Leslie P.; Guttmann-Bauman, Ines; Iannotti, Ronald J.	Perspectives From Before and After the Pediatric to Adult Care Transition: A Mixed-Methods Study in Type 1 Diabetes	English	No	Reports excluded on basis of title and abstract
782	2020	Sadun, Rebecca E.	Mind the Gap Improving Care in Pediatric-to-Adult Rheumatology Transition Through Education	English	No	Reports excluded on basis of title and abstract
783	2017	Pierce, Jessica S; Aroian, Karen; Schifano, Elizabeth; Milkes, Amy; Schwindt, Tiani; Gannon, Anthony; Wysocki, Tim	Health Care Transition for Young Adults With Type 1 Diabetes: Stakeholder Engagement for Defining Optimal Outcomes.	English	No	Reports excluded on basis of title and abstract
784	2005	Lam, PY; Fitzgerald, BB; Sawyer, SM	Young adults in children's hospitals: why are they there?	English	No	Reports excluded on basis of title and abstract
785	2018	Frawley, Jenna Elise; Hebert, Randy S.	Seriously Ill Pediatric Patients Who Transition to Adulthood	English	No	Reports excluded on basis of title and abstract
786	2015	Webb, Lauren; Shah, Parag K; Harisiades, James P; Boudos, Rebecca; Agrawal, Rishi	Health care transition from pediatric care to adult care: opportunities and challenges under the Affordable Care Act.	English	No	Reports excluded on basis of title and abstract
787	2017	Szalda, Dava; Piece, Lisa; Brumley, Lauren; Li, Yimei; Schapira, Marilyn M.; Wasik, Monika; Hobbie, Wendy L.; Ginsberg, Jill P.; Schwartz, Lisa A.	Associates of Engagement in Adult-Oriented Follow-Up Care for Childhood Cancer Survivors.	English	No	Reports excluded on basis of title and abstract
788	2019	Munson, Michelle R; Narendorf, Sarah Carter; Ben-David, Shelly; Cole, Andrea	A mixed-methods investigation into the perspectives on mental health and professional treatment among former system youth with mood disorders.	English	No	Reports excluded on basis of title and abstract
789	2018	Rohatinsky, Noelle; Risling, Tracie; Kumaran, Maha; Hellsten, Laurie-ann M.; Thorp-Froslie, Nancy	Healthcare Transition in Pediatrics and Young Adults With Inflammatory Bowel Disease: A Scoping Review	English	No	Reports excluded on basis of title and abstract
790	2020	Johnson, Andrea D.; Pines, Eula; Seibenhener, Sherry; Wilburn, Shunda	Improving Transition Readiness in Young Adults With Sickle Cell Disease	English	No	Reports excluded on basis of title and abstract
791	2022	Cook, Karen A.; Bergeron, Kim	Palliative care for young adults with life-limiting conditions: public health recommendations	English	No	Reports excluded on basis of title and abstract
792	2016	Garvey, Katharine C.; Telo, Gabriela H.; Needleman, Joseph S.; Forbes, Peter; Finkelstein, Jonathan A.; Laffel, Lori M.	Health Care Transition in Young Adults With Type 1 Diabetes: Perspectives of Adult Endocrinologists in the U.S.	English	No	Reports excluded on basis of title and abstract
793	2019	Hunt, I. De Vere; Chapman, K.; Wali, G.; Bullus, S.; Fisher, R.; Matin, R. N.; McPherson, T.	Establishing and developing a Teenage and Young Adult dermatology clinic with embedded specialist psychological support.	English	No	Reports excluded on basis of title and abstract
794	2018	Gauthier-Boudreault, Camille; Couture, Melanie; Gallagher, Frances	How to facilitate transition to adulthood? Innovative solutions from parents of young adults with profound intellectual disability.	English	No	Reports excluded on basis of title and abstract
795	2018	Hassrick, Elizabeth McGhee; Shattuck, Paul; Carley, Kathleen	Network Measures of Collaborative Support for Young Adults With Autism	English	No	Reports excluded on basis of title and abstract
796	2018	Hart, Laura C; Maslow, Gary	The Medical Transition from Pediatric to Adult-Oriented Care: Considerations for Child and Adolescent Psychiatrists.	English	No	Reports excluded on basis of title and abstract
797	2020	Cheak-Zamora, Nancy; Teti, Michelle; Tait, Andrew	Development and Initial Testing of a Health-Related Independence Measure for Autistic Young Adults as Reported by Caregivers.	English	No	Reports excluded on basis of title and abstract
798	2018	Kerr, Helen; Price, Jayne; Nicholl, Honor; O'Halloran, Peter	Facilitating transition from children's to adult services for young adults with life-limiting conditions (TASYL): Programme theory developed from a mixed methods realist evaluation.	English	No	Reports excluded on basis of title and abstract
799	2018	Collins, Jennifer L.; Thomas, Laura J.	The influence of social determinants of health among young adults after they have left foster care in the US.	English	No	Reports excluded on basis of title and abstract
800	2018	Allen, David; Scarinci, Nerina; Hickson, Louise	The Nature of Patient- and Family-Centred Care for Young Adults Living with Chronic Disease and their Family Members: A Systematic Review	English	No	Reports excluded on basis of title and abstract
801	2012	Packman, Wendy; Mehta, Indira; Rafie, Samantha; Mehta, Jayanthi; Naldi, Mariana; Mooney, Kim Hart	Young Adults with MSUD and Their Transition to Adulthood: Psychosocial Issues	English	No	Reports excluded on basis of title and abstract
802	2022	Feeney, Colby D; Platt, Alyssa; Rhodes, Jesse; Marcantonio, Yasmin; Patel-Nguyen, Sonya; White, Tyler; Wilson, Jonathan A; Pendergast, Jane; Ming, David Y	Redesigning Care of Hospitalized Young Adults With Chronic Childhood-Onset Disease.	English	No	Reports excluded on basis of title and abstract
803	2020	Varty, Maureen; Popejoy, Lori L.	Young Adults With Sickle Cell Disease Challenges with transition to adult health care	English	No	Reports excluded on basis of title and abstract
804	2020	Palman, Jason; McDonagh, Janet E	Young Minds: Mental Health and Transitional Care in Adolescent and Young Adult Rheumatology.	English	No	Reports excluded on basis of title and abstract
805	2012	Fortuna, Robert J.; Halterman, Jill S.; Pulcino, Tiffany; Robbins, Brett W.	Delayed Transition of Care: A National Study of Visits to Pediatricians by Young Adults	English	No	Reports excluded on basis of title and abstract
806	2017	Bregnballe, Vibeke; Boisen, Kirsten A.; Schiotz, Peter Oluf; Pressler, Tacjana; Lomborg, Kirsten	Flying the nest: a challenge for young adults with cystic fibrosis and their parents	English	No	Reports excluded on basis of title and abstract
807	2017	Gauthier-Boudreault, Camille; Gallagher, Frances; Couture, Melanie	Specific needs of families of young adults with profound intellectual disability during and after transition to adulthood: What are we missing?	English	No	Reports excluded on basis of title and abstract
808	2017	Schwartz, Lisa A; Hamilton, Jessica L; Brumley, Lauren D; Barakat, Lamia P; Deatrick, Janet A; Szalda, Dava E; Bevans, Katherine B; Tucker, Carole A; Daniel, Lauren C; Butler, Eliana; Kazak, Anne E; Hobbie, Wendy L; Ginsberg, Jill P; Psihogios, Alexandra M; Ver Hoeve, Elizabeth; Tuchman, Lisa K	Development and Content Validation of the Transition Readiness Inventory Item Pool for Adolescent and Young Adult Survivors of Childhood Cancer.	English	No	Reports excluded on basis of title and abstract
809	2017	Kerr, Helen; Price, Jayne; Nicholl, Honor; O'Halloran, Peter	Transition from children's to adult services for young adults with life-limiting conditions: A realist review of the literature.	English	No	Reports excluded on basis of title and abstract
810	2006	Freyer, David R.; Kibrick-Lazear, Rhonda	In sickness and in health - Transition of cancer-related care for older adolescents and young adults	English	No	Reports excluded on basis of title and abstract
811	2021	Jose, Kim; Le Roux, Anneke; Jeffs, Lisa; Jose, Matthew	Evaluation of a young adult renal and transplant transition clinic in a regional setting: Supporting young adults and parents' transition to self-management.	English	No	Reports excluded on basis of title and abstract
812	2015	Stollon, Natalie B.; Paine, Christine W.; Lucas, Matthew S.; Brumley, Lauren D.; Poole, Erika S.; Peyton, Tamara; Grant, Anne W.; Jan, Sophia; Trachtenberg, Symme; Zander, Miriam; Bonafide, Christopher P.; Schwartz, Lisa A.	Transitioning Adolescents and Young Adults With Sickle Cell Disease From Pediatric to Adult Health Care: Provider Perspectives	English	No	Reports excluded on basis of title and abstract
813	2022	Peeters, Marielle A. C.; Sattoe, Jane N. T.; Bronner, Madelon B.; Bal, Roland A.; van Staa, AnneLoes	The added value of transition programs in Dutch diabetes care: A controlled evaluation study.	English	No	Reports excluded on basis of title and abstract
814	2021	Betz, Cecily L; Mannino, Jennifer E; Cleverley, Kristin; Young, Cara C; Ridosh, Monique; Kysh, Lynn; Hudson, Sharon M	Self-management for youth and young adults with special health needs: protocol for a scoping review of health care transition planning literature.	English	No	Reports excluded on basis of title and abstract
815	2021	Capriola-Hall, Nicole N; Brewe, Alexis M; Golt, Josh; White, Susan W	Anxiety and Depression Reduction as Distal Outcomes of a College Transition Readiness Program for Adults with Autism.	English	No	Reports excluded on basis of title and abstract
816	2014	Pyatak, E. A.; Sequeira, P. A.; Whittemore, R.; Vigen, C. P.; Peters, A. L.; Weigensberg, M. J.	Challenges contributing to disrupted transition from paediatric to adult diabetes care in young adults with Type 1 diabetes	English	No	Reports excluded on basis of title and abstract
817	2018	Kiziler, Evrim; Yildiz, Dilek; Fidanci, Berna Eren	Validation of Transition Readiness Assessment Questionaire in Turkish Adolescents with Diabetes.	English	No	Reports excluded on basis of title and abstract
818	2021	Howell, Kristen Elaine	Health Care Transition: How Adolescent Survival, Interruption of Care, and Continuity of Care Can Inform Health Care Transition Programs for Young Adults with Sickle Cell Disease	English	No	Reports excluded on basis of title and abstract
819	2015	Ammerlaan, Judy Jw; Scholtus, Lieske W; Drossaert, Constance Hc; van Os-Medendorp, Harmieke; Prakken, Berent; Kruize, Aike A; Bijlsma, Johannes Jw	Feasibility of a Website and a Hospital-Based Online Portal for Young Adults With Juvenile Idiopathic Arthritis: Views and Experiences of Patients.	English	No	Reports excluded on basis of title and abstract
820	2009	Simon, Tamara D.; Lamb, Sara; Murphy, Nancy A.; Hom, Bonnie; Walker, Marion L.; Clark, Edward B.	Who Will Care for Me Next? Transitioning to Adulthood With Hydrocephalus	English	No	Reports excluded on basis of title and abstract
821	2023	DeMello, Annalyn S.; Acorda, Darlene E.; Thompson, Debbe; Allen, David L.; Aman, Rahema; Brandt, Mary L.; Sisley, Stephanie	Growing Up After Adolescent Bariatric Surgery.	English	No	Reports excluded on basis of title and abstract
822	2020	McDowell, Megan E.; Litchman, Michelle L.; Guo, Jia-Wen	The transition experiences of adolescents with type 1 diabetes from paediatric to adult care providers	English	No	Reports excluded on basis of title and abstract
823	2008	Okumura, Megumi J.; Heisler, Michele; Davis, Matthew M.; Cabana, Michael D.; Demonner, Sonya; Kerr, Eve A.	Comfort of general internists and general pediatricians in providing care for young adults with chronic illnesses of childhood	English	No	Reports excluded on basis of title and abstract
824	2015	Versnel, Joan	REFINING THE TRANSITION READINESS ASSESSMENT QUESTIONNAIRE (TRAQ): CONSIDERATIONS FROM A STUDY OF CANADIAN YOUNG ADULTS WITH NEUROLOGICAL CONDITIONS	English	No	Reports excluded on basis of title and abstract
825	2018	Cho, Romy; Wickert, Natasha M.; Klassen, Anne F.; Tsangaris, Elena; Marshall, John K.; Brill, Herbert	Identifying Needs in Young Adults With Inflammatory Bowel Disease: A Qualitative Study.	English	No	Reports excluded on basis of title and abstract
826	2019	Masese, Rita V.; Ramos, Julia V.; Rugalabamu, Leonia; Luhanga, Severa; Shayo, Aisa M.; Stewart, Kearsley A.; Cunningham, Coleen K.; Dow, Dorothy E.	Challenges and facilitators of transition from adolescent to adult HIV care among young adults living with HIV in Moshi, Tanzania.	English	No	Reports excluded on basis of title and abstract
827	2020	Kerr, Helen; Price, Jayne; O'Halloran, Peter	A cross-sectional survey of services for young adults with life-limiting conditions making the transition from children's to adult services in Ireland.	English	No	Reports excluded on basis of title and abstract
828	2021	Choi, Eun Kyoung; Bae, Eunjeong; Jang, Mina	Transition programs for adolescents and young adults with spina bifida: A mixed-methods systematic review.	English	No	Reports excluded on basis of title and abstract
829	2023	Riar, Sandeep; Srivastava, Tarak; George, Roshan	Transition of Care in Children with Chronic Kidney Disease, Dialysis, and Transplantation	English	No	Reports excluded on basis of title and abstract
830	2017	Zuckerman, Andrea L.	Transition of care to an adult provider	English	No	Reports excluded on basis of title and abstract
831	2021	Rupp, Sophie; Fair, Cynthia; Korycinski, Hannah; Ferris, Maria	"It's What I Have, It's Not Who I Am": A Qualitative Study of Social Support in Education/Employment Settings and Transition Readiness of Young Adults with End-Stage Renal Disease.	English	No	Reports excluded on basis of title and abstract
832	2018	Liljenquist, Kendra; O'Neil, Margaret E.; Bjornson, Kristie F.	Utilization of Physical Therapy Services During Transition for Young People With Cerebral Palsy: A Call for Improved Care Into Adulthood.	English	No	Reports excluded on basis of title and abstract
833	2023	Pham, An; Camfield, Caitlin; Curtis, Amy; Sumerwell, Catherine; Ahrens, Kym R; Hodax, Juanita	A Mixed Methods Study on Healthcare Transition From Pediatric to Adult Care in Transgender and Gender-Diverse Adolescents and Young Adults.	English	No	Reports excluded on basis of title and abstract
834	2018	Sosnowy, Collette; Silverman, Chloe; Shattuck, Paul	Parents' and young adults' perspectives on transition outcomes for young adults with autism.	English	No	Reports excluded on basis of title and abstract
835	2022	Burton, Barbara K.; Hermida, Alvaro; Belanger-Quintana, Amaya; Bell, Heather; Bjoraker, Kendra J.; Christ, Shawn E.; Grant, Mitzie L.; Harding, Cary O.; Huijbregts, Stephan C. J.; Longo, Nicola; McNutt, Markey C. I. I. I. I.; Nguyen-Driver, Mina D.; Pessoa, Andre L. Santos; Rocha, Julio Cesar; Sacharow, Stephanie; Sanchez-Valle, Amarilis; Sivri, H. Serap; Vockley, Jerry; Walterfang, Mark; Whittle…	Management of early treated adolescents and young adults with phenylketonuria: Development of international consensus recommendations using a modified Delphi approach	English	No	Reports excluded on basis of title and abstract
836	2022	Bray, Emily Alice; Everett, Bronwyn; George, Ajesh; Salamonson, Yenna; Ramjan, Lucie M.	Co-designed healthcare transition interventions for adolescents and young adults with chronic conditions: a scoping review	English	No	Reports excluded on basis of title and abstract
837	2014	Akchurin, Oleh M.; Melamed, Michal L.; Hashim, Becky L.; Kaskel, Frederick J.; Del Rio, Marcela	Medication adherence in the transition of adolescent kidney transplant recipients to the adult care.	English	No	Reports excluded on basis of title and abstract
838	2016	Coyne, I.; Prizeman, G.; Sheehan, A.; Malone, H.; While, A. E.	An e-health intervention to support the transition of young people with long-term illnesses to adult healthcare services: Design and early use	English	No	Reports excluded on basis of title and abstract
839	2016	Szalda, Dava; Pierce, Lisa; Hobbie, Wendy; Ginsberg, Jill P.; Brumley, Lauren; Wasik, Monika; Li, Yimei; Schwartz, Lisa A.	Engagement and experience with cancer-related follow-up care among young adult survivors of childhood cancer after transfer to adult care	English	No	Reports excluded on basis of title and abstract
840	2016	Lindsay, Sally; Proulx, Meghann; Maxwell, Joanne; Hamdani, Yani; Bayley, Mark; Macarthur, Colin; Colantonio, Angela	Gender and Transition From Pediatric to Adult Health Care Among Youth With Acquired Brain Injury: Experiences in a Transition Model.	English	No	Reports excluded on basis of title and abstract
841	2021	Loftus, Christopher J.; Ahn, Jennifer; Rice-Townsend, Sam; Avansino, Jeffrey; Schmidt, Jackson; Hagedorn, Judith C.; Wood, Richard; Shnorhavorian, Margarett; Fuchs, Molly D.; McCracken, Katherine A.; Hewitt, Geri; Amies-Oelschlager, Anne-Marie E.; Merguerian, Paul; Smith, Caitlin A.	Experiences and attitudes of young adults with congenital bowel and bladder conditions	English	No	Reports excluded on basis of title and abstract
842	2011	Sawicki, Gregory S.; Whitworth, Ruth; Gunn, Laura; Butterfield, Ryan; Lukens-Bull, Katryne; Wood, David	Receipt of Health Care Transition Counseling in the National Survey of Adult Transition and Health	English	No	Reports excluded on basis of title and abstract
843	2019	Michaud, Vanessa; Achille, Marie; Chainey, Fanie; Phan, Veronique; Girardin, Catherine; Clermont, Marie-Jose	Mixed-methods evaluation of a transition and young adult clinic for kidney transplant recipients	English	No	Reports excluded on basis of title and abstract
844	2020	Mazurek, Micah O; Stobbe, Gary; Loftin, Rachel; Malow, Beth A; Agrawal, Mavara M; Tapia, Mark; Hess, Amy; Farmer, Justin; Cheak-Zamora, Nancy; Kuhlthau, Karen; Sohl, Kristin	ECHO Autism Transition: Enhancing healthcare for adolescents and young adults with autism spectrum disorder.	English	No	Reports excluded on basis of title and abstract
845	2013	Neinstein, Lawrence S.; Irwin, Charles E., Jr.	Young adults remain worse off than adolescents.	English	No	Reports excluded on basis of title and abstract
846	2019	Rozkalne, Zane; Mukans, Maksims; Vetra, Anita	Transition-Age Young Adults with Cerebral Palsy: Level of Participation and the Influencing Factors	English	No	Reports excluded on basis of title and abstract
847	2021	Rhodes, Kathleen A.; Walker, Jean T.; Zhang, Lei; Carr, Kayla L.; Winters, Karen P.; Glover, Sarah C.	The Impact of Transition Readiness and Stress on Patient-Centered Outcomes in Young Adults With Inflammatory Bowel Disease	English	No	Reports excluded on basis of title and abstract
848	2023	Smitherman, Emily A.; Chahine, Rouba A.; Bitencourt, Nicole; Rahman, A. K. M. Fazlur; Lawson, Erica F.; Chang, Joyce C.; CARRA Registry Investigators; CARRA Transit Workgroup	Patient-Reported Outcomes Among Transition-Age Young Adults With Juvenile Idiopathic Arthritis in the Childhood Arthritis and Rheumatology Research Alliance Registry CARRA Transition Workgroup	English	No	Reports excluded on basis of title and abstract
849	2016	Syverson, Erin Phillips; McCarter, Robert; He, Jianping; D'Angelo, Lawrence; Tuchman, Lisa K.	Adolescents' Perceptions of Transition Importance, Readiness, and Likelihood of Future Success: The Role of Anticipatory Guidance	English	No	Reports excluded on basis of title and abstract
850	2019	Hart, Laura C.; Pollock, McLean; Brown, Audrey; Shah, Nirmish; Chung, Richard J.; Sloane, Richard; Maslow, Gary R.	Where Did They Go? Tracking Young Adult Follow-up During the Transition From Pediatric to Adult-Oriented Care	English	No	Reports excluded on basis of title and abstract
851	2017	Chen, Chi-Wen; Su, Wen-Jen; Chiang, Yueh-Tao; Shu, Ying-Mei; Moons, Philip	Healthcare needs of adolescents with congenital heart disease transitioning into adulthood: a Delphi survey of patients, parents, and healthcare providers	English	No	Reports excluded on basis of title and abstract
852	2023	Hodnekvam, Kristin; Iversen, Hilde H.; Gani, Osman; Brunborg, Cathrine; Skrivarhaug, Torild	Do adolescents and emerging adults receive the diabetes care they truly need? A nationwide study of the quality of diabetes health care during the transition from paediatric to adult care.	English	No	Reports excluded on basis of title and abstract
853	2018	Moreland, Patricia; Santacroce, Sheila Judge	Illness Uncertainty and Posttraumatic Stress in Young Adults With Congenital Heart Disease	English	No	Reports excluded on basis of title and abstract
854	2009	Ferris, Maria E.; Mahon, John D.	Pediatric chronic kidney disease and the process of health care transition.	English	No	Reports excluded on basis of title and abstract
855	2015	Stringer, Elizabeth; Scott, Rachel; Mosher, Dianne; MacNeill, Inez; Huber, Adam M.; Ramsey, Suzanne; Lang, Bianca	Evaluation of a Rheumatology Transition Clinic.	English	No	Reports excluded on basis of title and abstract
856	2017	Wright, Rohana J; Howard, Emma J; Newbery, Nina; Gleeson, Helena	'Training gap' - the present state of higher specialty training in adolescent and young adult health in medical specialties in the UK.	English	No	Reports excluded on basis of title and abstract
857	2022	Bitencourt, Nicole; Lawson, Erica; Bridges, John; Carandang, Kristine; Chintagunta, Ela; Chiraseveenuprapund, Peter; DeQuattro, Kimberly; Goh, Y Ingrid; Lee, Tzielan C; Moore, Katharine F; Peterson, Rosemary G; Roberts, Jordan E; Ronis, Tova; Sadun, Rebecca E; Smitherman, Emily A; Stringer, Elizabeth; White, Patience H; Chang, Joyce C; Childhood Arthritis and Rheumatology Research Alliance (CARRA…	Pediatric to Adult Transition Literature: Scoping Review and Rheumatology Research Prioritization Survey Results.	English	No	Reports excluded on basis of title and abstract
858	2016	Al-Yateem, Nabeel; Docherty, Charles; Rossiter, Rachel	Determinants of Quality of Care for Adolescents and Young Adults With Chronic Illnesses: A Mixed Methods Study	English	No	Reports excluded on basis of title and abstract
859	2021	Hardy, Rose Y.; Keller, David; Gurvitz, Michelle; McManus, Beth; Varda, Danielle; Lindrooth, Richard C.	Patient Sharing and Health Care Utilization Among Young Adults With Congenital Heart Disease	English	No	Reports excluded on basis of title and abstract
860	2018	Wisk, Lauren E.; Finkelstein, Jonathan A.; Toomey, Sara L.; Sawicki, Gregory S.; Schuster, Mark A.; Galbraith, Alison A.	Impact of an Individual Mandate and Other Health Reforms on Dependent Coverage for Adolescents and Young Adults	English	No	Reports excluded on basis of title and abstract
861	2005	Stabile, Laura; Rosser, Lynette; Porterfield, Karen M; McCauley, Sonia; Levenson, Cecile; Haglund, Jeneva; Christman, Karen	Transfer versus transition: success in pediatric transplantation brings the welcome challenge of transition.	English	No	Reports excluded on basis of title and abstract
862	2023	D'Amico, Rachel P; Pian, Timothy M; Buschur, Elizabeth O	Transition From Pediatric to Adult Care for Individuals With Type 1 Diabetes: Opportunities and Challenges.	English	No	Reports excluded on basis of title and abstract
863	2020	Antonini, Teresa Maria; Girard, Muriel; Habes, Dalila; Goria, Odile; Debray, Dominique	Optimization of the transition process of youth with liver disease in adulthood: A position paper from FILFOIE, the French network for paediatric and adult rare liver diseases	English	No	Reports excluded on basis of title and abstract
864	2013	Rudgley, Lisa	Left high and dry: healthcare transition experiences of young adults with attention deficit hyperactivity disorder	English	No	Reports excluded on basis of title and abstract
865	2020	Shapiro, Jordan M.; El-Serag, Hashem B.; Gandle, Cassandra; Peacock, Cynthia; Denson, Lee A.; Fishman, Laurie N.; Hernaez, Ruben; Hou, Jason K.	Recommendations for Successful Transition of Adolescents With Inflammatory Bowel Diseases to Adult Care	English	No	Reports excluded on basis of title and abstract
866	2014	Kirk, Susan; Fraser, Claire	Hospice support and the transition to adult services and adulthood for young people with life-limiting conditions and their families: A qualitative study	English	No	Reports excluded on basis of title and abstract
867	2015	Cohen, Sarah E.	The role of psychosocial factors in healthcare transition for adolescents and young adults with chronic kidney disease	English	No	Reports excluded on basis of title and abstract
868	2016	Dobrowolski, Linn C.; van Huis, Maike; van der Lee, Johanna H.; Sengers, Hessel Peters; Lilien, Marc R.; Cransberg, Karlien; Cornelissen, Marlies; Bouts, Antonia H.; de Fijter, Johan W.; Berger, Stefan P.; van Zuilen, Arjan; Nurmohamed, Shaikh A.; Betjes, Michiel H. G.; Hilbrands, Luuk; Hoitsma, Andries J.; Bemelman, Frederike J.; Krediet, Paul; Groothoff, Jaap W.	Epidemiology and management of hypertension in paediatric and young adult kidney transplant recipients in The Netherlands.	English	No	Reports excluded on basis of title and abstract
869	2021	Diaz-Gonzalez de Ferris, Maria Esther; Diaz-Gonzalez de Martinez, Maria de Lourdes; Diaz-Gonzalez de Velazquez, Angelica Maria; Diaz-Gonzalez Borja, Antonio; Diaz-Gonzalez Borja, Agustin; Filler, Guido; Alvarez-Elias, Ana Catalina; Diaz-Gonzalez Borja, Vicente	An Interdisciplinary Approach to Optimize the Care of Transitioning Adolescents and Young Adults with CKD	English	No	Reports excluded on basis of title and abstract
870	2020	Gaetas, Eveline R.; La Banca, Rebecca O.; Forbes, Peter W.; Telo, Gabriela H.; Laffel, Lori M.; Garvey, Katharine C.	Health Care Transition in Type 1 Diabetes: Perspectives of Diabetes Care and Education Specialists Caring for Young Adults.	English	No	Reports excluded on basis of title and abstract
871	2020	Goetsch Weisman, Allison; Haws, Tina; Lee, Joanna; Lewis, Andrea M; Srdanovic, Nina; Radtke, Heather B	Transition Readiness Assessment in Adolescents and Young Adults with Neurofibromatosis Type 1 (NF1).	English	No	Reports excluded on basis of title and abstract
872	2016	Bauman, M. E.; Kuhle, S.; Bruce, A. A. K.; Bolster, L.; Massicotte, M. P.	The journey for adolescents and young adults with chronic conditions transitioning to adult care with successful warfarin management	English	No	Reports excluded on basis of title and abstract
873	2020	Heitzer, Andrew M.; Ris, Douglas; Raghubar, Kimberly; Kahalley, Lisa S.; Hilliard, Marisa E.; Gragert, Marsha	Facilitating Transitions to Adulthood in Pediatric Brain Tumor Patients: the Role of Neuropsychology	English	No	Reports excluded on basis of title and abstract
874	2011	Cannell, Michael B.; Brumback, Babette A.; Bouldin, Erin D.; Hess, Janet; Wood, David L.; Sloyer, Phyllis J.; Reiss, John G.; Andresen, Elena M.	Age Group Differences in Healthcare Access for People With Disabilities: Are Young Adults at Increased Risk?	English	No	Reports excluded on basis of title and abstract
875	2021	Gray, Wendy; Dorriz, Parasto; Kim, Hanae; Partain, Lauren; Benekos, Erin; Carpinelli, Anne; Zupanc, Mary; Grant, Kenneth; Weiss, Michael	Adult Provider Perspectives on Transition and Transfer to Adult Care: A Multi-Specialty, Multi-Institutional Exploration.	English	No	Reports excluded on basis of title and abstract
876	2022	Teh, Kai Liang; Hoh, Sook Fun; Chan, Su-Wan Bianca; Gao, Xiaocong; Das, Lena; Book, Yun Xin; Arkachaisri, Thaschawee	Transition readiness assessment in adolescents and young adults with rheumatic diseases: The Singapore experience.	English	No	Reports excluded on basis of title and abstract
877	2011	Fredericks, Emily M.; Dore-Stites, Dawn; Lopez, M. James; Well, Andrew; Shieck, Victoria; Freed, Gary L.; Eder, Sally J.; Magee, John C.	Transition of pediatric liver transplant recipients to adult care: Patient and parent perspectives	English	No	Reports excluded on basis of title and abstract
878	2020	Roberts, Graham; Vazquez-Ortiz, Marta; Knibb, Rebecca; Khaleva, Ekaterina; Alviani, Cherry; Angier, Elizabeth; Blumchen, Katharina; Comberiati, Pasquale; Duca, Bettina; DunnGalvin, Audrey; Garriga-Baraut, Teresa; Gore, Claudia; Gowland, M. Hazel; Hox, Valerie; Jensen, Britt; Mortz, Charlotte G.; Pfaar, Oliver; Pite, Helena; Santos, Alexandra F.; Sanchez-Garcia, Silvia; Timmermans, Frans	EAACI Guideline on the effective transition of adolescents and young adults with allergy and asthma	English	No	Reports excluded on basis of title and abstract
879	2019	Hart, Laura C.; Mouw, Mary S.; Teal, Randall; Jonas, Daniel E.	What Care Models Have Generalists Implemented to Address Transition from Pediatric to Adult Care?: a Qualitative Study	English	No	Reports excluded on basis of title and abstract
880	2022	Hu, Tina Y.; Price, Julia; Pierce, Jessica S.; Gannon, Anthony W.	The association between pediatric mental health disorders and type 1 diabetes-related outcomes	English	No	Reports excluded on basis of title and abstract
881	2015	Navarro, Elizabeth; Ossa, Juan C.; Simian, Daniela; Quera, Rodrigo	Transition to adulthood of adolescents with inflammatory bowel disease	English	No	Reports excluded on basis of title and abstract
882	2021	Loftus, Christopher J.; Ahn, Jennifer; Hagedorn, Judith C.; Cain, Mark; Holt, Sarah; Merguerian, Paul; Shnorhavorian, Margarett	The impact of the dependent care provision on individuals with spina bifida transitioning to adulthood	English	No	Reports excluded on basis of title and abstract
883	2017	Ammerlaan, Judy; van Os-Medendorp, Harmieke; de Boer-Nijhof, Nienke; Scholtus, Lieske; Kruize, Aike A.; van Pelt, Philomine; Prakken, Berent; Bijlsma, Hans	Short term effectiveness and experiences of a peer guided web-based self-management intervention for young adults with juvenile idiopathic arthritis	English	No	Reports excluded on basis of title and abstract
884	2015	Speller-Brown, Barbara; Kelly, Katherine Patterson; VanGraafeiland, Brigit; Feetham, Suzanne; Sill, Anne; Darbari, Deepika; Meier, Emily R.	Measuring Transition Readiness: A Correlational Study of Perceptions of Parent and Adolescents and Young Adults with Sickle Cell Disease.	English	No	Reports excluded on basis of title and abstract
885	2018	Trout, Christina J.; Case, Laura E.; Clemens, Paula R.; McArthur, Alexandra; Noritz, Garey; Ritzo, Marie; Wagner, Kathryn R.; Vroom, Elizabeth; Kennedy, Annie	A Transition Toolkit for Duchenne Muscular Dystrophy.	English	No	Reports excluded on basis of title and abstract
886	2023	Allende-Richter, Sophie; Benitez, Ashley D; Ramirez, Melanie; Rivera, William; Liu, Shanshan; Gray, Kathryn P; Bourgeois, Fabienne	A Patient Portal Intervention to Promote Adolescent and Young Adult Self-Management Skills.	English	No	Reports excluded on basis of title and abstract
887	2023	Vazquez-Ortiz, Marta; Gore, Claudia; Alviani, Cherry; Angier, Elizabeth; Blumchen, Katharina; Comberiati, Pasquale; Duca, Bettina; DunnGalvin, Audrey; Garriga-Baraut, Teresa; Gowland, M. Hazel; Egmose, Britt; Knibb, Rebecca; Khaleva, Ekaterina; Mortz, Charlotte G.; Pfaar, Oliver; Pite, Helena; Podesta, Marcia; Santos, Alexandra F.; Sanchez-Garcia, Silvia; Timmermans, Frans; Roberts, Graham	A practical toolbox for the effective transition of adolescents and young adults with asthma and allergies: An EAACI position paper	English	No	Reports excluded on basis of title and abstract
888	2016	Mulchan, Siddika S; Valenzuela, Jessica M; Crosby, Lori E; Diaz Pow Sang, Claudia	Applicability of the SMART Model of Transition Readiness for Sickle-Cell Disease.	English	No	Reports excluded on basis of title and abstract
889	2014	Chi, Donald L	Medical care transition planning and dental care use for youth with special health care needs during the transition from adolescence to young adulthood: a preliminary explanatory model.	English	No	Reports excluded on basis of title and abstract
890	2022	Garvey, Katharine C.; Finkelstein, Jonathan A.; Zhang, Fang; LeCates, Robert; Laffel, Lori; Wharam, James F.	Health Care Utilization Trends Across the Transition Period in a National Cohort of Adolescents and Young Adults With Type 1 Diabetes	English	No	Reports excluded on basis of title and abstract
891	2016	Treadwell, Marsha; Johnson, Shirley; Sisler, India; Bitsko, Matthew; Gildengorin, Ginny; Medina, Rogelio; Barreda, Fernando; Major, Kimberly; Telfair, Joseph; Smith, Wally R	Development of a sickle cell disease readiness for transition assessment.	English	No	Reports excluded on basis of title and abstract
892	2019	Grady, Kathleen L.; Andrei, Adin-Cristian; Shankel, Tamara; Chinnock, Richard; Miyamoto, Shelley D.; Ambardekar, Amrut V.; Anderson, Allen; Addonizio, Linda; Latif, Farhana; Lefkowitz, Debra; Goldberg, Lee R.; Hollander, Seth A.; Pham, Michael; Van't Hof, Kathleen; Weissberg-Benchell, Jill; Yancy, Clyde; Liu, Menghan; Melody, Nichole; Pahl, Elfriede	Pediatric Heart Transplantation: Transitioning to Adult Care (TRANSIT): Feasibility of a Pilot Randomized Controlled Trial	English	No	Reports excluded on basis of title and abstract
893	2023	Ekbom, Kerstin; Lajic, Svetlana; Falhammar, Henrik; Nordenstrom, Anna	Transition Readiness in Adolescents and Young Adults Living With Congenital Adrenal Hyperplasia.	English	No	Reports excluded on basis of title and abstract
894	2014	Kurowski, Eileen Murtagh; Byczkowski, Terri; Grupp-Phelan, Jacqueline M.	Comparison of Emergency Care Delivered to Children and Young Adults With Complex Chronic Conditions Between Pediatric and General Emergency Departments	English	No	Reports excluded on basis of title and abstract
895	2018	Lindsay, Sally	Spaces of well-being among young adults with physical disabilities transitioning from pediatric to adult healthcare.	English	No	Reports excluded on basis of title and abstract
896	2019	Bergeron, Sharon; Noskoff, Kara; Hayakawa, Jennifer; Frediani, Jamie	Empowering Adolescents and Young Adults to Support, Lead, and Thrive: Development and Validation of an AYA Oncology Child Life Program.	English	No	Reports excluded on basis of title and abstract
897	2021	Roux, Alexandre; Beccaria, Kevin; Blauwblomme, Thomas; Mahlaoui, Nizar; Chretien, Fabrice; Varlet, Pascale; Puget, Stephanie; Pallud, Johan	Toward a transitional care from childhood and adolescence to adulthood in surgical neurooncology? A lesson from the Necker-Enfants Malades and the Sainte-Anne Hospitals collaboration	English	No	Reports excluded on basis of title and abstract
898	2004	Shaw, KL; Southwood, TR; McDonagh, JE; British Paediatric Rheumatology Gr	User perspectives of transitional care for adolescents with juvenile idiopathic arthritis	English	No	Reports excluded on basis of title and abstract
899	2021	Bjork, Jonas; Nyman, Ulf; Larsson, Anders; Delanaye, Pierre; Pottel, Hans	Estimation of the glomerular filtration rate in children and young adults by means of the CKD-EPI equation with age-adjusted creatinine values	English	No	Reports excluded on basis of title and abstract
900	2020	Marsh, Kathy K.; Bush, Ruth A.; Connelly, Cynthia D.	Exploring perceptions and use of the patient portal by young adults with type 1 diabetes: A qualitative study	English	No	Reports excluded on basis of title and abstract
901	2019	Jones, Sandra C.; Ng, Yeow Chye; Ost, Shelley R.	HIV Health Care Transition Readiness: Embracing the Opportunity and Challenge.	English	No	Reports excluded on basis of title and abstract
902	2022	Manwani, Deepa; Doyle, Maya H.; Davidson, Lynn; Mallea, Makeda; Silver, Ellen J.; Jackson, Jenai; Chhabra, Rosy; Morrone, Kerry; Minniti, Caterina; Rastogi, Deepa; Stein, Ruth E. K.; Oyeku, Suzette; Bauman, Laurie J.	Transition Navigator Intervention Improves Transition Readiness to Adult Care for Youth With Sickle Cell Disease.	English	No	Reports excluded on basis of title and abstract
903	2017	Habibi, Hajar; Emmanuel, Yaso; Chung, Natali	Process of Transition for Congenital Heart Patients: Preventing Loss to Follow-up.	English	No	Reports excluded on basis of title and abstract
904	2021	Jin, Zhaohui; Griffith, Melody A.; Rosenthal, Allison C.	Identifying and Meeting the Needs of Adolescents and Young Adults with Cancer.	English	No	Reports excluded on basis of title and abstract
905	2020	Miyoshi, Yoko; Yorifuji, Tohru; Shimizu, Chikako; Nagasaki, Keisuke; Kawai, Masanobu; Ishiguro, Hiroyuki; Okada, Satoshi; Kanno, Junko; Takubo, Noriyuki; Muroya, Koji; Ito, Junko; Horikawa, Reiko; Yokoya, Susumu; Ozono, Keiichi	A nationwide questionnaire survey targeting Japanese pediatric endocrinologists regarding transitional care in childhood, adolescent, and young adult cancer survivors.	English	No	Reports excluded on basis of title and abstract
906	2021	Teh, Kai Liang; Hoh, Sook Fun; Arkachaisri, Thaschawee	The Coming-of-Age Transition Care for Adolescents with Rheumatic Disease-Where Are We and What Have We Done in Asia?	English	No	Reports excluded on basis of title and abstract
907	2017	Eluri, Swathi; Book, Wendy M.; Kodroff, Ellyn; Strobel, Mary Jo; Gebhart, Jessica H.; Jones, Patricia D.; Menard-Katcher, Paul; Ferris, Maria E.; Dellon, Evan S.	Lack of Knowledge and Low Readiness for Health Care Transition in Eosinophilic Esophagitis and Eosinophilic Gastroenteritis.	English	No	Reports excluded on basis of title and abstract
908	2015	Disabato, Jennifer A.; Cook, Paul F.; Hutton, Laura; Dinkel, Tristen; Levisohn, Paul M.	Transition from Pediatric to Adult Specialty Care for Adolescents and Young Adults with Refractory Epilepsy: A Quality Improvement Approach.	English	No	Reports excluded on basis of title and abstract
909	2014	Pottick, Kathleen J.; Warner, Lynn A.; Vander Stoep, Ann; Knight, Nelson M.	Clinical characteristics and outpatient mental health service use of transition-age youth in the USA.	English	No	Reports excluded on basis of title and abstract
910	2020	Bachmeier, Caroline A. E.; Waugh, Claire; Vitanza, Margaret; Bowden, Trish; Uhlman, Carolyn; Hurst, Cameron; Okano, Satomi; Barrett, Helen; D'Silya, Neisha; D'Emden, Helen; O'Moore-Sulliyan, Trisha	Diabetes care: addressing psychosocial well-being in young adults with a newly developed assessment tool.	English	No	Reports excluded on basis of title and abstract
911	2018	Catena, G.; Rempel, G. R.; Kovacs, A. H.; Rankin, K. N.; Muhll, I. V.; Mackie, A. S.	"Not such a kid thing anymore": Young adults' perspectives on transfer from paediatric to adult cardiology care.	English	No	Reports excluded on basis of title and abstract
912	2015	Chu, Patricia Y.; Maslow, Gary R.; von Isenburg, Megan; Chung, Richard J.	Systematic Review of the Impact of Transition Interventions for Adolescents With Chronic Illness on Transfer From Pediatric to Adult Healthcare	English	No	Reports excluded on basis of title and abstract
913	2009	Nieuwenhuijsen, Channah; Donkervoort, Mireille; Nieuwstraten, Wilbert; Stam, Henk J.; Roebroeck, Marij E.; Transition Res Grp SW Netherlands	Experienced Problems of Young Adults With Cerebral Palsy: Targets for Rehabilitation Care	English	No	Reports excluded on basis of title and abstract
914	2018	Guffroy, Aurelien; Martin, Thierry; Korganow, Anne-Sophie	Adolescents and young adults (AYAs) affected by chronic immunological disease: A tool-box for success during the transition to adult care.	English	No	Reports excluded on basis of title and abstract
915	2017	d'Emden, Helen; McDermott, Brett; D'Silva, Neisha; Dover, Tom; Ewais, Tatjana; Gibbons, Kristen; O'Moore-Sullivan, Trisha	Psychosocial screening and management of young people aged 18-25 years with diabetes.	English	No	Reports excluded on basis of title and abstract
916	2021	Smith, Aimee W.; Gutierrez-Colina, Ana M.; Roemisch, Emily; Hater, Brooke; Combs, Angela; Shoulberg, Amanda M.; Modi, Avani C.	Modifiable factors related to transition readiness in adolescents and young adults with epilepsy.	English	No	Reports excluded on basis of title and abstract
917	2023	Carandang, Kristine; Wells, Courtney K; Guglielmo, Dana; Melcher, Katelyn; Trimble, Meghan; Ardoin, Stacy P; Chira, Peter	Adolescents' and Young Adults' Recommendations for Implementing Healthcare Transition in Rheumatology: A Mixed Methods Study.	English	No	Reports excluded on basis of title and abstract
918	2017	Overholser, Linda; Kilbourn, Kristin; Liu, Arthur	Survivorship Issues in Adolescent and Young Adult Oncology.	English	No	Reports excluded on basis of title and abstract
919	2016	Quinn, Sheila M.; Ambrosino, Jodie M.; Doyle, Elizabeth A.; Weyman, K.; Tamborlane, William V.; Jastreboff, Ania M.	UTILITY OF PSYCHOLOGICAL SCREENING OF YOUNG ADULTS WITH TYPE 1 DIABETES TRANSITIONING TO ADULT PROVIDERS.	English	No	Reports excluded on basis of title and abstract
920	2016	Beal, Sarah J.; Riddle, Ilka K.; Kichler, Jessica C.; Duncan, Arnie; Houchen, Andrea; Casnellie, Lori; Woodward, Jason; Corathers, Sarah D.	The Associations of Chronic Condition Type and Individual Characteristics With Transition Readiness.	English	No	Reports excluded on basis of title and abstract
921	2021	Phillips, Shannon; Kanter, Julie; Mueller, Martina; Schlenz, Alyssa M.; Ruggiero, Kenneth; Kelechi, Teresa	Comparison of the Impact of a mHealth Self-Management Intervention on Adolescents Versus Young Adults with Sickle Cell Disease	English	No	Reports excluded on basis of title and abstract
922	2018	Gray, Wendy N; Schaefer, Megan R; Resmini-Rawlinson, Alana; Wagoner, Scott T	Barriers to Transition From Pediatric to Adult Care: A Systematic Review.	English	No	Reports excluded on basis of title and abstract
923	2016	Mackie, Andrew S.; Rempel, Gwen R.; Islam, Sunjidatul; Rankin, Kathryn; McCurdy, Corinne; Muhll, Isabelle Vonder; Magill-Evans, Joyce; Nicholas, David; Kovacs, Adrienne H.	Psychosocial Maturity, Autonomy, and Transition Readiness among Young Adults with Congenital Heart Disease or a Heart Transplant.	English	No	Reports excluded on basis of title and abstract
924	2022	Davidson, Lynn F.; St Martin, Venessa; Faro, Elissa Z.	Advancing pediatric primary care practice: Preparing youth for transition from pediatric to adult medical care, a quality improvement initiative.	English	No	Reports excluded on basis of title and abstract
925	2017	Ladouceur, Magalie; Calderon, Johanna; Traore, Maladon; Cheurfi, Radhia; Pagnon, Christine; Khraiche, Diala; Bajolle, Fanny; Bonnet, Damien	Educational needs of adolescents with congenital heart disease: Impact of a transition intervention programme.	English	No	Reports excluded on basis of title and abstract
926	2017	Porter, Jerlym S; Wesley, Kimberly M; Zhao, Mimi S; Rupff, Rebecca J; Hankins, Jane S	Pediatric to Adult Care Transition: Perspectives of Young Adults With Sickle Cell Disease.	English	No	Reports excluded on basis of title and abstract
927	2009	Williams, Roberta G.	Fumbling the Handoff: Managing the Transition to Adult Care for Adolescents with Chronic Conditions	English	No	Reports excluded on basis of title and abstract
928	2019	Philpott, Jessica R.; Kurowski, Jacob A.	Challenges in Transitional Care in Inflammatory Bowel Disease: A Review of the Current Literature in Transition Readiness and Outcomes	English	No	Reports excluded on basis of title and abstract
929	2023	Ho, Frances O.; Rustad, Andrea M.; Ren, Ziyou; Khabbaz, Lydia R.; Knoll, Justin M.; Rangel, Stephanie M.; Paller, Amy S.	Transition readiness in adolescents and young adults with chronic genetic skin conditions.	English	No	Reports excluded on basis of title and abstract
930	2020	Schuiteman, Sam; Chua, Kao-Ping; Plegue, Melissa A.; Ilyas, Omar; Chang, Tammy	Self -Management of Health Care Among Youth: Implications for Policies on Transitions of Care	English	No	Reports excluded on basis of title and abstract
931	2015	Mann, Joshua R.; Royer, Julie A.; McDermott, Suzanne; Hardin, James W.; Ozturk, Orgul; Street, Natalie	Hospitalizations and emergency room visits for adolescents and young adults with muscular dystrophy living in South Carolina	English	No	Reports excluded on basis of title and abstract
932	2019	Toulany, Alene; Stukel, Therese A.; Kurdyak, Paul; Fu, Longdi; Guttmann, Astrid	Association of Primary Care Continuity With Outcomes Following Transition to Adult Care for Adolescents With Severe Mental Illness.	English	No	Reports excluded on basis of title and abstract
933	2023	Liu, Allison; Patel, Jay; Gold, Jessica I; Baker, Nabil Abou; Rossi Foulkes, Rita	The Role of Internal Medicine-Pediatric Programs and Transition Champions in Graduate Medical Trainee Health Care Transition Development.	English	No	Reports excluded on basis of title and abstract
934	2023	Crume, Bonnie; Mitchell, Paul D.; Fishman, Laurie N.	Infusion Appointment Self-Management Among Adolescents With Inflammatory Bowel Disease	English	No	Reports excluded on basis of title and abstract
935	2019	Roth, J. D.; Szymanski, K. M.; Ferguson, E. J.; Cain, M. P.; Misseri, R.	Transitioning young adults with neurogenic bladder-Are providers asking too much?	English	No	Reports excluded on basis of title and abstract
936	2022	Mcwilliams, Danielle; Thornton, Maia; Hotton, Matthew; Swan, Marc C.; Stock, Nicola M.	Transitioning from child to adult cleft lip and palate services in the United Kingdom: Are the NICE Guidelines reflected in young adults' experiences?	English	No	Reports excluded on basis of title and abstract
937	2020	Molinaro, Monica L.; Fletcher, Paula C.	"There Is No Before Cancer horizontal ellipsis There Is Only Cancer." Perceived Late Effects of Pediatric Cancer on Survivors	English	No	Reports excluded on basis of title and abstract
938	2013	Okumura, Megumi J.; Hersh, Aimee O.; Hilton, Joan F.; Lotstein, Debra S.	Change in health status and access to care in young adults with special health care needs: results from the 2007 national survey of adult transition and health.	English	No	Reports excluded on basis of title and abstract
939	2017	Margolis, Rachel; Wiener, Lori; Pao, Maryland; Malech, Harry L.; Holland, Steven M.; Driscoll, Patricia	Transition From Pediatric to Adult Care by Young Adults With Chronic Granulomatous Disease: The Patient's Viewpoint	English	No	Reports excluded on basis of title and abstract
940	2021	Cheak-Zamora, Nancy; Petroski, Greg; La Manna, Anna; Beversdorf, David; Farmer, Janet	Validation of the Health-Related Independence for Young Adults with Autism Spectrum Disorder Measure- Caregiver Version.	English	No	Reports excluded on basis of title and abstract
941	2020	Clark, Sarah J.; Beimer, Nicholas J.; Gebremariam, Acham; Fletcher, Linda L.; Patel, Anup D.; Carbone, Lorrie; Guyot, Jamie A.; Joshi, Sucheta M.	Validation of EpiTRAQ, a transition readiness assessment tool for adolescents and young adults with epilepsy.	English	No	Reports excluded on basis of title and abstract
942	2012	Montano, C. Brendan; Young, Joel	Discontinuity in the Transition From Pediatric to Adult Health Care for Patients with Attention-Deficit/Hyperactivity Disorder	English	No	Reports excluded on basis of title and abstract
943	2016	Ganju, Rohit G.; Nanda, Ronica H.; Esiashvili, Natia; Switchenko, Jeffrey M.; Wasilewski-Masker, Karen; Marchak, Jordan G.	The Effect of Transition Clinics on Knowledge of Diagnosis and Perception of Risk in Young Adult Survivors of Childhood Cancer	English	No	Reports excluded on basis of title and abstract
944	2013	Schwartz, Lisa A.; Brumley, Lauren D.; Tuchman, Lisa K.; Barakat, Lamia P.; Hobbie, Wendy L.; Ginsberg, Jill P.; Daniel, Lauren C.; Kazak, Anne E.; Bevans, Katherine; Deatrick, Janet A.	Stakeholder validation of a model of readiness for transition to adult care.	English	No	Reports excluded on basis of title and abstract
945	2020	Pierce, Jessica; Hossain, Jobayer; Gannon, Anthony	Validation of the Healthcare Transition Outcomes Inventory for Young Adults With Type 1 Diabetes.	English	No	Reports excluded on basis of title and abstract
946	2018	Grady, Kathleen L.; Van't Hof, Kathleen; Andrei, Adin-Cristian; Shankel, Tamara; Chinnock, Richard; Miyamoto, Shelley; Ambardekar, Amrut V.; Anderson, Allen; Addonizio, Linda; Latif, Farhana; Lefkowitz, Debra; Goldberg, Lee; Hollander, Seth A.; Pham, Michael; Weissberg-Benchell, Jill; Cool, Nichole; Yancy, Clyde; Pahl, Elfriede	Pediatric Heart Transplantation: Transitioning to Adult Care (TRANSIT): Baseline Findings	English	No	Reports excluded on basis of title and abstract
947	2020	Reilly, Norelle R.; Hammer, Marissa L.; Ludvigsson, Jonas F.; Green, Peter H.	Frequency and Predictors of Successful Transition of Care for Young Adults With Childhood Celiac Disease.	English	No	Reports excluded on basis of title and abstract
948	2022	Roberts, Jordan E.; Halyabar, Olha; Petty, Carter R.; Alfieri, Maria; Esty, Brittany; Dallas, Johnathan; Hazen, Melissa; Stein, Sandra; Son, Mary Beth F.	Longitudinal assessment of preparation for care transition among adolescents and young adults with rheumatologic disease: a single-center pilot study	English	No	Reports excluded on basis of title and abstract
949	2020	Lawrence, Zoe E.; Martinez, Mercedes; Lobritto, Steven; Chen, Justin; Breslin, Nadine; Fox, Alyson; Vittorio, Jennifer	Adherence, Medical Outcomes, and Health Care Costs in Adolescents/Young Adults Following Pediatric Liver Transplantation	English	No	Reports excluded on basis of title and abstract
950	2015	Bingham, Catherine April; Scalzi, Lisabeth; Groh, Brandt; Boehmer, Susan; Banks, Sharon	An assessment of variables affecting transition readiness in pediatric rheumatology patients.	English	No	Reports excluded on basis of title and abstract
951	2014	Hersh, Aimee	Growing Up and Moving On - Transition of Care for Patients with Childhood-onset Rheumatic Disease	English	No	Reports excluded on basis of title and abstract
952	2023	Prasad, Madhavi; Batthish, Michelle; Beattie, Karen; Berard, Roberta	A survey of Canadian adult rheumatologists' knowledge, comfort level, and barriers in assessing psychosocial needs of young adults with rheumatic diseases	English	No	Reports excluded on basis of title and abstract
953	2015	Sequeira, Paola A.; Pyatak, Elizabeth A.; Weigensberg, Marc J.; Vigen, Cheryl P.; Wood, Jamie R.; Ruelas, Valerie; Montoya, Lucy; Cohen, Marisa; Speer, Heather; Clark, Susan; Peters, Anne L.	Let's Empower and Prepare (LEAP): Evaluation of a Structured Transition Program for Young Adults With Type 1 Diabetes.	English	No	Reports excluded on basis of title and abstract
954	2019	Espeleta, Hannah C.; Bakula, Dana M.; Delozier, Alexandria M.; Perez, Megan N.; Sharkey, Christina M.; Mullins, Larry L.	Transition readiness: The linkage between adverse childhood experiences (ACEs) and health-related quality of life	English	No	Reports excluded on basis of title and abstract
955	1996	Orr, D P; Fineberg, N S; Gray, D L	Glycemic control and transfer of health care among adolescents with insulin dependent diabetes mellitus.	English	No	Reports excluded on basis of title and abstract
956	2019	Psihogios, Alexandra M.; Schwartz, Lisa A.; Deatrick, Janet A.; Ver Hoeve, Elizabeth S.; Anderson, Lindsay M.; Wartman, Elicia C.; Szalda, Dava	Preferences for cancer survivorship care among adolescents and young adults who experienced healthcare transitions and their parents	English	No	Reports excluded on basis of title and abstract
957	2017	Dasiewicz, Alison S. B.	Transition from Paediatric to Adult Healthcare: Readiness and Experiences of Canadian Adolescents and Young Adults Diagnosed with Epilepsy in Childhood	English	No	Reports excluded on basis of title and abstract
958	2021	Fremion, Ellen; Madey, Rachel; Staggers, Kristen A; Morrison-Jacobus, Melissa; Laufman, Larry; Castillo, Heidi; Castillo, Jonathan	Factors associated with self-management independence and quality of life for adolescents and young adults with spina bifida engaged in a guideline-based transition clinic.	English	No	Reports excluded on basis of title and abstract
959	2013	Garvey, Katharine C.; Wolpert, Howard A.; Laffel, Lori M.; Rhodes, Erinn T.; Wolfsdorf, Joseph I.; Finkelstein, Jonathan A.	HEALTH CARE TRANSITION IN YOUNG ADULTS WITH TYPE 1 DIABETES: BARRIERS TO TIMELY ESTABLISHMENT OF ADULT DIABETES CARE	English	No	Reports excluded on basis of title and abstract
960	2017	Lee, Angela; Bailey, Barbara; Cullen-Dean, Geraldine; Aiello, Sandra; Morin, Joanne; Oechslin, Erwin	Transition of Care in Congenital Heart Disease: Ensuring the Proper Handoff.	English	No	Reports excluded on basis of title and abstract
961	2017	Matthews, Nicole L.; Malligo, Amanda; Smith, Christopher J.	Toward the identification of adaptive functioning intervention targets for intellectually-able, transition-aged youth with autism: An examination of caregiver responses on the Vineland-II	English	No	Reports excluded on basis of title and abstract
962	2014	van Staa, AnneLoes; Sattoe, Jane N. T.	Young Adults' Experiences and Satisfaction With the Transfer of Care	English	No	Reports excluded on basis of title and abstract
963	2010	Tuchman, Lisa K.; Schwartz, Lisa A.; Sawicki, Gregory S.; Britto, Maria T.	Cystic Fibrosis and Transition to Adult Medical Care	English	No	Reports excluded on basis of title and abstract
964	2023	Roux, Anne M.; Shea, Lindsay L.; Steinberg, Hillary; Rast, Jessica E.; Anderson, Kristy A.; Hotez, Emily; Rosenau, Kashia; Kuo, Alice; Assing-Murray, Evva; Shattuck, Paul T.	Evidence from the Autism Transitions Research Project (2017-2022): Capstone review and services research recommendations	English	No	Reports excluded on basis of title and abstract
965	2020	Butalia, Sonia; McGuire, K Ashlee; Dyjur, David; Mercer, Julia; Pacaud, Daniele	Youth with diabetes and their parents' perspectives on transition care from pediatric to adult diabetes care services: A qualitative study.	English	No	Reports excluded on basis of title and abstract
966	2012	Woodward, Jason F.; Swigonski, Nancy L.; Ciccarelli, Mary R.	Assessing the Health, Functional Characteristics, and Health Needs of Youth Attending a Noncategorical Transition Support Program	English	No	Reports excluded on basis of title and abstract
967	2011	Park, M. Jane; Adams, Sally H.; Irwin, Charles E., Jr.	Health Care Services and the Transition to Young Adulthood: Challenges and Opportunities	English	No	Reports excluded on basis of title and abstract
968	2019	Disabato, Jennifer A.; Mannino, Jennifer E.; Betz, Cecily L.	Pediatric Nurses' Role in Health Care Transition Planning: National Survey Findings and Practice Implications.	English	No	Reports excluded on basis of title and abstract
969	2020	Ford, Tamsin	Transitional care for young adults with ADHD: transforming potential upheaval into smooth progression.	English	No	Reports excluded on basis of title and abstract
970	2021	Combs, Angela	Exploring Potential Predictors of Medication Adherence during the Transition to College	English	No	Reports excluded on basis of title and abstract
971	2015	Lawson, Erica F.; Hersh, Aimee O.	Disease Activity and Health Care Utilization Among Young Adults with Childhood-Onset Lupus Transitioning to Adult Care: Data from the Pediatric Lupus Outcomes Study	English	No	Reports excluded on basis of title and abstract
972	2014	Sobota, Amy; Akinlonu, Adeola; Champigny, Maria; Eldridge, Megan; McMahon, Lillian; Telfair, Joseph; Sprinz, Philippa	Self-reported transition readiness among young adults with sickle cell disease.	English	No	Reports excluded on basis of title and abstract
973	2017	Pyatak, Elizabeth A.; Sequeira, Paola A.; Vigen, Cheryl L. P.; Weigensberg, Marc J.; Wood, Jamie R.; Montoya, Lucy; Ruelas, Valerie; Peters, Anne L.	Clinical and Psychosocial Outcomes of a Structured Transition Program Among Young Adults With Type 1 Diabetes	English	No	Reports excluded on basis of title and abstract
974	2020	Zisman, Devy; Samad, Aaida; Ardoin, Stacy P.; Chira, Peter; White, Patience; Lavi, Idit; von Scheven, Emily; Lawson, Erica F.; Hing, Melinda; Mellins, Elizabeth D.	US Adult Rheumatologists' Perspectives on the Transition Process for Young Adults With Rheumatic Conditions.	English	No	Reports excluded on basis of title and abstract
975	2021	Betz, Cecily L.; Mannino, Jennifer E.; Disabato, Jennifer A.	Survey of US pediatric nurses' role in health care transition planning: Focus on assessment of self-management abilities of youth and young adults with long-term conditions.	English	No	Reports excluded on basis of title and abstract
976	2015	Darlow, Brian A.; Horwood, L. John; Woodward, Lianne J.; Elliott, John M.; Troughton, Richard W.; Elder, Mark J.; Epton, Michael J.; Stanton, Josh D.; Swanney, Maureen P.; Keenan, Ross; Melzer, Tracy R.; McKelvey, Victoria A.; Levin, Karelia; Meeks, Margaret G.; Espiner, Eric A.; Cameron, Vicky A.; Martin, Julia	The New Zealand 1986 very low birth weight cohort as young adults: mapping the road ahead	English	No	Reports excluded on basis of title and abstract
977	2021	Berben, Lut; Sigg, Nora; Daly, Mary Louise; Bachmann, Stefan; Baer, Walter; Berthet, Gerald; Bolt, Isabel; Dan, Diana; Steiger, Susanna Enderlin; Froehlich, Johannes; Hasler, Paul; Hofer, Michael; Huemer, Christian; Kaiser, Daniela; Marcoli, Natalie; Sarott, Seraina Palmer; Rottlaender, Yella; Schmid, Gernot; Soennichsen, Christa; Furler, Laura Strahm; Vanoni, Federica; Wildi, Lukas; Daikeler, Th…	Current practice of transitional care for adolescents and young adults in Swiss paediatric and adult rheumatology centres.	English	No	Reports excluded on basis of title and abstract
978	2011	Schwartz, L. A.; Tuchman, L. K.; Hobbie, W. L.; Ginsberg, J. P.	A social-ecological model of readiness for transition to adult-oriented care for adolescents and young adults with chronic health conditions.	English	No	Reports excluded on basis of title and abstract
979	2022	Sanker, Sean; Guarino, Kathleen; Feit, Lloyd R.	Self-Perception of Transition Readiness Amongst Pediatric Patients with Childhood Heart Disease	English	No	Reports excluded on basis of title and abstract
980	2018	McLoughlin, A.; Matthews, C.; Hickey, T. M.	"They're kept in a bubble": Healthcare professionals' views on transitioning young adults with congenital heart disease from paediatric to adult care	English	No	Reports excluded on basis of title and abstract
981	2021	Tyler, Carl V., Jr.; McDermott, Molly	Transitioning patients with developmental disabilities to adult care.	English	No	Reports excluded on basis of title and abstract
982	2022	Varty, Maureen; Speller-Brown, Barbara; Wakefield, Bonnie J.; Ravert, Russell D.; Kelly, Katherine Patterson; Popejoy, Lori L.	Decision-Making Involvement, Self-Efficacy, and Transition Readiness in Youth With Sickle Cell Disease.	English	No	Reports excluded on basis of title and abstract
983	2014	Ozturk, Orgul D.; McDermott, Suzanne; Mann, Joshua R.; Hardin, James W.; Royer, Julie A.; Ouyang, Lijing	Disparities in health care utilization by race among teenagers and young adults with muscular dystrophy.	English	No	Reports excluded on basis of title and abstract
984	2019	Gauvin-Lepage, Jerome; Farthing, Julie; Bissonnette, Shana; Koclas, Louise; Jaworski, Magdalena; Larochelle, Josee; St-Pierre-Clement, Anne-Sophie	Transition in acquired brain injury youth (TrABI-Y): a systematic literature review protocol.	English	No	Reports excluded on basis of title and abstract
985	2021	Zhu, Ling; Chandran, Suresh Rama; Tan, Wee Boon; Xin, Xiaohui; Goh, Su-Yen; Gardner, Daphne Su-Lyn	Persistent Anxiety Is Associated with Higher Glycemia Post-Transition to Adult Services in Asian Young Adults with Diabetes	English	No	Reports excluded on basis of title and abstract
986	2022	Pantaleao, Ashley	Application of a Culturally Relevant Health Belief Model to Black and African American Young Adults with Sickle Cell Disease During Transition to Adult Healthcare Services	English	No	Reports excluded on basis of title and abstract
987	2022	Middour-Oxler, Brandi; Bergman, Shawn; Blair, Shaina; Pendley, Stephanie; Stecenko, Arlene; Hunt, William R.	Formal vs. informal transition in adolescents with cystic fibrosis: A retrospective comparison of outcomes	English	No	Reports excluded on basis of title and abstract
988	2023	Reich, Jessie; Cantrell, Mary Ann; Smeltzer, Suzanne C.	An Integrative Review: The Evolution of Provider Knowledge, Attitudes, Perceptions and Perceived Barriers to Caring for Patients with Sickle Cell Disease 1970-Now.	English	No	Reports excluded on basis of title and abstract
989	2015	Ferris, Maria E.; Cuttance, Jessica R.; Javalkar, Karina; Cohen, Sarah E.; Phillips, Alexandra; Bickford, Kristi; Gibson, Keisha; Ferris, M. Ted; True, Karin	Self-Management and Transition Among Adolescents/Young Adults with Chronic or End-Stage Kidney Disease	English	No	Reports excluded on basis of title and abstract
990	2014	Javalk, Karina; Fenton, Nicole; Cohen, Sarah; Ferris, Maria	Socioecologic factors as predictors of readiness for self-management and transition, medication adherence, and health care utilization among adolescents and young adults with chronic kidney disease.	English	No	Reports excluded on basis of title and abstract
991	2019	Calhoun, Cecelia L.; Abel, Regina A.; Hai Ahn Pham; Thompson, Shomari; King, Allison A.	Implementation of an educational intervention to optimize self-management and transition readiness in young adults with sickle cell disease.	English	No	Reports excluded on basis of title and abstract
992	2019	Kim, Gayeong; Choi, Eun Kyoung; Kim, Hee Soon; Kim, Heejung; Kim, Ho-Seong	Healthcare Transition Readiness, Family Support, and Self-management Competency in Korean Emerging Adults with Type 1 Diabetes Mellitus.	English	No	Reports excluded on basis of title and abstract
993	2019	Traino, Katherine A.; Bakula, Dana M.; Sharkey, Christina M.; Roberts, Caroline M.; Ruppe, Nicole M.; Chaney, John M.; Mullins, Larry L.	The Role of Grit in Health Care Management Skills and Health-related Quality of Life in College Students with Chronic Medical Conditions.	English	No	Reports excluded on basis of title and abstract
994	2018	Lemke, Monika; Kappel, Rachel; McCarter, Robert; D'Angelo, Lawrence; Tuchman, Lisa K.	Perceptions of Health Care Transition Care Coordination in Patients With Chronic Illness.	English	No	Reports excluded on basis of title and abstract
995	2020	Suzuki, Seigo; Kita, Sachiko; Morisaki, Mayumi; Kikuchi, Ryota; Sato, Iori; Iwasaki, Miwa; Otomo, Elko; Sekiguchi, Hiromi; Hirata, Yoichiro; Sato, Atsushi; Sugiyama, Masahiko; Kamibeppu, Kiyoko	Nurses' perceptions regarding transitional care for adolescents and young adults with childhood-onset chronic diseases	English	No	Reports excluded on basis of title and abstract
996	2020	Balaban, Richard; Batalden, Maren; Ross-Degnan, Dennis; Le Cook, Benjamin	Using a Social Worker Transition Coach to Improve Hospital-to-Home Transitions for High-Risk Nonelderly Patients	English	No	Reports excluded on basis of title and abstract
997	2011	Simpson, Ewurabena; Ward, Richard; Kirby, Melanie; Odame, Isaac	Comparing Patterns for Transitioning the Care of Young Adults with Sickle Cell Disease Versus Hemophilia: The Toronto Experience	English	No	Reports excluded on basis of title and abstract
998	2013	Spaic, Tamara; Mahon, Jeff L.; Hramiak, Irene; Byers, Nicole; Evans, Keira; Robinson, Tracy; Lawson, Margaret L.; Malcolm, Janine; Goldbloom, Ellen B.; Clarson, Cheril L.; JDRF Canadian Clinical Trial CCTN1	Multicentre randomized controlled trial of structured transition on diabetes care management compared to standard diabetes care in adolescents and young adults with type 1 diabetes (Transition Trial)	English	No	Reports excluded on basis of title and abstract
999	2020	Uzark, Karen; Yu, Sunkyung; Lowery, Ray; Afton, Katherine; Yetman, Anji T.; Cramer, Jonathan; Rudd, Nancy; Cohen, Scott; Gongwer, Russell; Gurvitz, Michelle	Transition Readiness in Teens and Young Adults with Congenital Heart Disease: Can We Make a Difference?	English	No	Reports excluded on basis of title and abstract
1000	2018	Schalm, S.; Niewerth, M.; Minden, K.	New support services for the care of young patientswith rheumatic diseases	English	No	Reports excluded on basis of title and abstract
1001	2015	Peters, Helmut	[Dt. Society of Social Pediatrics and Youth Medicine. Many chronically ill adolescents lose vital medical care access during transition to adulthood].	English	No	Reports excluded on basis of title and abstract
1002	2022	Marie Brito-Suarez, Juliette; Medina-Hernandez, Elba; Medeiros, Mara; Cantu-Quintanilla, Guillermo; Eduardo Morales-Buenrostro, Luis; Diaz-Gonzalez de Ferris, Maria E.; Valdez-Ortiz, Rafael	ALL YOU NEED IS LOVE Manual on health self-management and patient-reported outcomes among low-income young adult Mexicans on chronic dialysis: Feasibility study	English	No	Reports excluded on basis of title and abstract
1003	2022	Calhoun, Cecelia; Luo, Lingzi; Baumann, Ana A.; Bauer, Anna; Shen, Evelyn; McKay, Virginia; Hooley, Cole; James, Aimee; King, Allison A.	Transition for Adolescents and Young Adults With Sickle Cell Disease in a US Midwest Urban Center: A Multilevel Perspective on Barriers, Facilitators, and Future Directions.	English	No	Reports excluded on basis of title and abstract
1004	2018	Zoni, Sandra; Verga, Marie-Elise; Hauschild, Michael; Aquarone-Vaucher, Marie-Paule; Gyuriga, Teresa; Ramelet, Anne-Sylvie; Dwyer, Andrew A.	Patient Perspectives on Nurse-led Consultations Within a Pilot Structured Transition Program for Young Adults Moving From an Academic Tertiary Setting to Community-based Type 1 Diabetes Care.	English	No	Reports excluded on basis of title and abstract
1005	2019	Ersig, Anne L.	An Exploratory Study: Transition to Adulthood for College Students with Type 1 Diabetes and Their Parents	English	No	Reports excluded on basis of title and abstract
1006	2016	Schmidt, Silke; Thyen, Ute; Herrmann-Garitz, Carsten; Bomba, Franziska; Muehlan, Holger	The Youth Health Care measure-satisfaction, utilization, and needs (YHC-SUN)-development of a self-report version of the Child Health Care (CHC-SUN) proxy-measure.	English	No	Reports excluded on basis of title and abstract
1007	2019	Aldiss, Susie; Rose, Laura; McCutcheon, Dominic; Cass, Hilary; Ellis, Judith; Gibson, Faith	Gathering expert opinion to inform benchmarks to support transitional care.	English	No	Reports excluded on basis of title and abstract
1008	2021	Rueter, Phidias; Farrell, Kaye; Phelan, Helen; Colman, Peter; Craig, Maria E; Gunton, Jenny; Holmes-Walker, D Jane; ADDN study group, ANDA study group	Benchmarking care outcomes for young adults with type 1 diabetes in Australia after transition to adult care.	English	No	Reports excluded on basis of title and abstract
1009	2022	South, Katherine; George, Maureen; Sadeghi, Hossein; Piane, Victoria; Smaldone, Arlene	Moving up: Healthcare transition experiences of adolescents and young adults with cystic fibrosis	English	No	Reports excluded on basis of title and abstract
1010	2018	Vaikunth, Sumeet S.; Williams, Roberta G.; Uzunyan, Merujan Y.; Tun, Han; Barton, Cheryl; Chang, Philip M.	Short-term outcomes following implementation of a dedicated young adult congenital heart disease transition program	English	No	Reports excluded on basis of title and abstract
1011	2019	Wood, David; Rocque, Brandon; Hopson, Betsy; Barnes, Katherine; Johnson, Kiana R	Transition Readiness Assessment Questionnaire Spina Bifida (TRAQ-SB) specific module and its association with clinical outcomes among youth and young adults with spina bifida.	English	No	Reports excluded on basis of title and abstract
1012	2022	Peay, Holly L.; Do, Barbara T.; Khosla, Neil; Paramsothy, Pangaja; Erickson, Stephen W.; Lamb, Molly M.; Whitehead, Nedra; Fox, Deborah J.; Pandya, Shree; Kinnett, Kathi; Wolff, Jodi; Howard, James F.	Role Attainment in Emerging Adulthood: Subjective Evaluation by Male Adolescents and Adults with Duchenne and Becker Muscular Dystrophy	English	No	Reports excluded on basis of title and abstract
1013	2015	Tong, Allison; Gow, Kate; Wong, Germaine; Henning, Paul; Carroll, Robert	Patient perspectives of a young adult renal clinic: A mixed-methods evaluation	English	No	Reports excluded on basis of title and abstract
1014	2010	James, Carrie; Drinan, Kathie; Hykin, Julie	An accessible Website to boost independence in young people with physical impairments.	English	No	Reports excluded on basis of title and abstract
1015	2021	Viola, Adrienne; Porter, Jerlym; Shipman, Jelaina; Brooks, Ellen; Valrie, Cecilia	A scoping review of transition interventions for young adults with sickle cell disease.	English	No	Reports excluded on basis of title and abstract
1016	2019	Altiok, Haluk; Flanagan, Ann; Krzak, Joseph J.; Hassani, Sahar	Quality of life, satisfaction with life, and functional mobility of young adults with arthrogryposis after leaving pediatric care.	English	No	Reports excluded on basis of title and abstract
1017	2017	Buschur, Elizabeth O.; Glick, Bethany; Kamboj, Manmohan K.	Transition of care for patients with type 1 diabetes mellitus from pediatric to adult health care systems	English	No	Reports excluded on basis of title and abstract
1018	2017	Broad, Kathleen L.; Sandhu, Vijay K.; Sunderji, Nadiya; Charach, Alice	Youth experiences of transition from child mental health services to adult mental health services: a qualitative thematic synthesis	English	No	Reports excluded on basis of title and abstract
1019	2015	Lin, Sue C; Lee, Mei-Ling Ting; Adirim, Terry A	Transition outcomes for young adults with disabilities.	English	No	Reports excluded on basis of title and abstract
1020	2016	Eklund, Hanna; Cadman, Tim; Findon, James; Hayward, Hannah; Howley, Deirdre; Beecham, Jennifer; Xenitidis, Kiriakos; Murphy, Declan; Asherson, Philip; Glaser, Karen	Clinical service use as people with Attention Deficit Hyperactivity Disorder transition into adolescence and adulthood: a prospective longitudinal study.	English	No	Reports excluded on basis of title and abstract
1021	2018	Carrier, Jaimie Isabel; Siedlikowski, Maia; Chougui, Khadidja; Plourde, Sylvie-Anne; Mercier, Corinne; Thevasagayam, Gloria; Lafrance, Marie-Elaine; Wong, Trudy; Bilodeau, Claudette; Michalovic, Alisha; Thorstad, Kelly; Rauch, Frank; Tsimicalis, Argerie	A Best Practice Initiative to Optimize Transfer of Young Adults With Osteogenesis Imperfecta From Child to Adult Healthcare Services.	English	No	Reports excluded on basis of title and abstract
1022	2019	Engel, Melissa L; Barnes, Andrew J; Henry, Thomas R; Garwick, Ann E; Scal, Peter B	Medical Risk and Resilience in Adolescents and Young Adults With Epilepsy: The Role of Self-Management Self-Efficacy.	English	No	Reports excluded on basis of title and abstract
1023	2022	Shah, Nirmish R.; Treadwell, Marsha J.; Vichinsky, Elliott	Transitioning Adolescents With Sickle Cell Disease From Pediatric to Adult Care: Results From a New Survey of Health Care Professionals.	English	No	Reports excluded on basis of title and abstract
1024	2021	Schraeder, Kyleigh; Dimitropoulos, Gina; Allemang, Brooke; McBrien, Kerry; Samuel, Susan	Strategies for improving primary care for adolescents and young adults transitioning from pediatric services: perspectives of Canadian primary health care professionals	English	No	Reports excluded on basis of title and abstract
1025	2015	Heldman, Madeleine R.; Sohn, Min-Woong; Gordon, Elisa J.; Butt, Zeeshan; Mohammed, Saeed; Alonso, Estella M.; Levitsky, Josh	National Survey of Adult Transplant Hepatologists on the Pediatric-to-Adult Care Transition After Liver Transplantation	English	No	Reports excluded on basis of title and abstract
1026	2021	Hood, Anna M.; Nwankwo, Cara; Walton, Ashley; McTate, Emily; Joffe, Naomi; Quinn, Charles T.; Britto, Maria T.; Peugh, James; Mara, Constance A.; Crosby, Lori E.	Mobile health use predicts self-efficacy and self-management in adolescents with sickle cell disease.	English	No	Reports excluded on basis of title and abstract
1027	2022	Mollah, Taha; Lee, Dongju; Giles, Edward	Impact of a new young adult inflammatory bowel disease transition clinic on patient satisfaction and clinical outcomes.	English	No	Reports excluded on basis of title and abstract
1028	2013	McClellan, Wendy; Klemp, Jennifer R.; Krebill, Hope; Ryan, Robin; Nelson, Eve-Lynn; Panicker, Jyoti; Sharma, Mukta; Stegenga, Kristin	Understanding the Functional Late Effects and Informational Needs of Adult Survivors of Childhood Cancer	English	No	Reports excluded on basis of title and abstract
1029	2019	Chulani, Veenod L.; Gomez-Lobo, Veronica; Kielb, Stephanie J.; Grimsby, Gwen M.	Healthcare transition for patients with differences of sexual development and complex urogenital conditions	English	No	Reports excluded on basis of title and abstract
1030	2019	Chouteau, Wendy A.; Allen, Susan R.	Implementation of a Portable Medical Summary for Adolescents and Young Adults With Medical Complexity in Transition to Adult Health Care.	English	No	Reports excluded on basis of title and abstract
1031	2019	Ly, Angela; Tremblay, Gilbert A.; Beauchamp, Sylvie	"What is the efficacy of specialised early intervention in mental health targeting simultaneously adolescents and young adults?'' An HTA.	English	No	Reports excluded on basis of title and abstract
1032	2017	Pierce, Jessica S.; Aroian, Karen; Gannon, Anthony; Wysocki, Tim	Outcomes of Transition to Adult Care for Young Adults with Type 1 Diabetes: Generation of Items for a Multidimensional, Multi-rater Measure	English	No	Reports excluded on basis of title and abstract
1033	2020	Sheanon, Nicole M.; Beal, Sarah J.; Kichler, Jessica C.; Casnellie, Lori; Backeljauw, Philippe; Corathers, Sarah	Readiness for transition to adult care in adolescents and young adults with Turner syndrome.	English	No	Reports excluded on basis of title and abstract
1034	2023	Scarpellini, Francesca; Bonati, Maurizio	Transition care for adolescents and young adults with attention-deficit hyperactivity disorder (ADHD): A descriptive summary of qualitative evidence	English	No	Reports excluded on basis of title and abstract
1035	2017	Warschausky, Seth; Kaufman, Jacqueline N; Schutt, William; Evitts, Michael; Hurvitz, Edward A	Health self-management, transition readiness and adaptive behavior in persons with cerebral palsy or myelomeningocele.	English	No	Reports excluded on basis of title and abstract
1036	2018	Chen, Chi-Wen; Ho, Ciao-Lin; Su, Wen-Jen; Wang, Jou-Kou; Chung, Hung-Tao; Lee, Pi-Chang; Lu, Chun-Wei; Hwang, Be-Tau	Initial validation of a healthcare needs scale for young people with congenital heart disease.	English	No	Reports excluded on basis of title and abstract
1037	2015	Aldiss, Susie; Ellis, Judith; Cass, Hilary; Pettigrew, Tanya; Rose, Laura; Gibson, Faith	Transition From Child to Adult Care - 'It's Not a One-Off Event': Development of Benchmarks to Improve the Experience	English	No	Reports excluded on basis of title and abstract
1038	2018	Crowley, Suzanne L.; Byrne, Susan; McNulty, Sandra; Keating, Kim; Nestor, Therese; Owen, Yvonne; O'Rourke, Declan; Lynch, Bryan; Shahwan, Amre; King, Mary D.	The Temple Star Transitional Model of Care for epilepsy; the outcome of a quality improvement project.	English	No	Reports excluded on basis of title and abstract
1039	2017	Joly, Elizabeth	Access to services for young adults with medical complexity.	English	No	Reports excluded on basis of title and abstract
1040	2019	Fernandes, Susan M.; Verstappen, Amy; Clair, Mathieu; Rummell, Mary; Barber, Deena; Ackerman, Kathleen; Dummer, Kirsten; Mares, Joseph C.; Cannobio, Mary M.; Reardon, Leigh C.; Long, Jin; Crumb, Stephen; Bhatt, Ami; Takahashi, Masato; Khairy, Paul; Williams, Roberta; Landzberg, Michael J.; Moe, Tabitha; Pearson, Disty; Adult Congenital Heart Assoc Adult	Knowledge of Life-Long Cardiac Care by Adolescents and Young Adults with Congenital Heart Disease	English	No	Reports excluded on basis of title and abstract
1041	2016	Mackie, Andrew S.; Rempel, Gwen R.; Kovacs, Adrienne H.; Kaufman, Miriam; Rankin, Kathryn N.; Jelen, Ahlexxi; Manlhiot, Cedric; Anthony, Samantha J.; Magill-Evans, Joyce; Nicholas, David; Sananes, Renee; Oechslin, Erwin; Dragieva, Dimi; Mustafa, Sonila; Williams, Elina; Schuh, Michelle; McCrindle, Brian W.	A cluster randomized trial of a transition intervention for adolescents with congenital heart disease: rationale and design of the CHAPTER 2 study.	English	No	Reports excluded on basis of title and abstract
1042	2020	Shapiro, Jordan; Walsh, Seema; El-Serag, Hashem B.; Kanwal, Fasiha	QUALITY OF TRANSITION CARE IN PEDIATRIC INFLAMMATORY BOWEL DISEASE	English	No	Reports excluded on basis of title and abstract
1043	2022	South, Katherine; George, Maureen; Smaldone, Arlene	Gaps in transition readiness measurement: a comparison of instruments to a conceptual model.	English	No	Reports excluded on basis of title and abstract
1044	2016	Bensen, Rachel; McKenzie, Rebecca B.; Fernandes, Susan M.; Fishman, Laurie N.	Transitions in Pediatric Gastroenterology: Results of a National Provider Survey	English	No	Reports excluded on basis of title and abstract
1045	2021	Rague, James T.; Kim, Soojin; Hirsch, Josephine A.; Meyer, Theresa; Rosoklija, Ilina; Larson, Jill E.; Swaroop, Vineeta T.; Bowman, Robin M.; Bowen, Diana K.; Cheng, Earl Y.; Gordon, Elisa J.; Chu, Daniel, I; Isakova, Tamara; Yerkes, Elizabeth B.; Chu, David, I	Assessment of Health Literacy and Self-reported Readiness for Transition to Adult Care Among Adolescents and Young Adults With Spina Bifida.	English	No	Reports excluded on basis of title and abstract
1046	2017	Chung, Richard J; Jasien, Joan; Maslow, Gary R	Resident Dyads Providing Transition Care to Adolescents and Young Adults With Chronic Illnesses and Neurodevelopmental Disabilities.	English	No	Reports excluded on basis of title and abstract
1047	2010	Muhammed, Rafeeq; Jenkins, Huw	Transition Clinics in Paediatric Gastroenterology in the United Kingdom: Room for Improvement	English	No	Reports excluded on basis of title and abstract
1048	2018	Izzo, Ilaria; Quiros-Roldan, Eugenia; Saccani, Barbara; Chiari, Erika; Casari, Salvatore; Foca, Emanuele; Pezzoli, Maria Chiara; Forleo, Maria Antonia; Bonito, Andrea; Badolato, Raffaele; Dotta, Laura; Castelli, Francesco	Perinatally HIV-Infected Youths After Transition from Pediatric to Adult Care, a Single-Center Experience from Northern Italy	English	No	Reports excluded on basis of title and abstract
1049	2015	Sanabria, K E; Ruch-Ross, H S; Bargeron, J L; Contri, D A; Kalichman, M A	Transitioning youth to adult healthcare: new tools from the Illinois Transition Care Project.	English	No	Reports excluded on basis of title and abstract
1050	2022	Bollegala, Natasha; Barwick, Melanie; Fu, Nancy; Griffiths, Anne M.; Keefer, Laurie; Kohut, Sara Ahola; Kroeker, Karen I.; Lawrence, Sally; Lee, Kate; Mack, David R.; Walters, Thomas D.; de Guzman, Jacqueline; Tersigni, Claudia; Miatello, Ashleigh; Benchimol, Eric I.	Multimodal intervention to improve the transition of patients with inflammatory bowel disease from pediatric to adult care: protocol for a randomized controlled trial.	English	No	Reports excluded on basis of title and abstract
1051	2017	Pruefe, Jenny; Dierks, Marie-Luise; Bethe, Dirk; Oldhafer, Martina; Muether, Silvia; Thumfart, Julia; Feldkoetter, Markus; Buescher, Anja; Sauerstein, Katja; Hansen, Matthias; Pohl, Martin; Drube, Jens; Thiel, Florian; Rieger, Susanne; John, Ulrike; Taylan, Christina; Dittrich, Katalin; Hollenbach, Sabine; Klaus, Guenter; Fehrenbach, Henry; Kranz, Birgitta; Montoya, Carmen; Lange-Sperandio, Baerb…	Transition structures and timing of transfer from paediatric to adult-based care after kidney transplantation in Germany: a qualitative study.	English	No	Reports excluded on basis of title and abstract
1052	2019	Burke, Meghan M; Waitz-Kudla, Sydney N; Rabideau, Carol; Taylor, Julie Lounds; Hodapp, Robert M	Pulling back the curtain: Issues in conducting an intervention study with transition-aged youth with autism spectrum disorder and their families.	English	No	Reports excluded on basis of title and abstract
1053	2022	Abdwani, Reem; Al Sabri, Rumaitha; Al Hasni, Zawan; Rizvi, Seyad; Al Wahshi, Humaid; Al Lawati, Batool; Al Abrawi, Safiya; Wali, Yassir; Al Sadoon, Mona	Transition readiness in adolescents and young adults with chronic rheumatic disease in Oman: today's needs and future challenges.	English	No	Reports excluded on basis of title and abstract
1054	2016	Grimsby, G. M.; Burgess, R.; Culver, S.; Schlomer, B. J.; Jacobs, M. A.	Barriers to transition in young adults with neurogenic bladder.	English	No	Reports excluded on basis of title and abstract
1055	2016	Fair, Cynthia; Cuttance, Jessica; Sharma, Niraj; Maslow, Gary; Wiener, Lori; Betz, Cecily; Porter, Jerlym; McLaughlin, Suzanne; Gilleland-Marchak, Jordan; Renwick, Amy; Naranjo, Diana; Jan, Sophia; Javalkar, Karina; Ferris, Maria; Int Interdisciplinary Hlth Care Tr	International and Interdisciplinary Identification of Health Care Transition Outcomes.	English	No	Reports excluded on basis of title and abstract
1056	2022	Martin, Chelsea	Determinants of Feasibility, Acceptability, and Fidelity of an Adolescent Transition Package(ATP) for Adolescents living with HIV in Kenya	English	No	Reports excluded on basis of title and abstract
1057	2019	Mayer, Katrin; Junge, Norman; Goldschmidt, Imke; Leiskau, Christoph; Becker, Thomas; Lehner, Frank; Richter, Nicolas; van Dick, Rolf; Baumann, Ulrich; Pfister, Eva-Doreen	Psychosocial outcome and resilience after paediatric liver transplantation in young adults.	English	No	Reports excluded on basis of title and abstract
1058	2020	Verma, Tanvi; Rohan, Jennifer	Examination of Transition Readiness, Medication Adherence, and Resilience in Pediatric Chronic Illness Populations: A Pilot Study.	English	No	Reports excluded on basis of title and abstract
1059	2014	Hicks, Catherine F.; Ward, Mary J.; Platt, Shari L.	Adolescents' and young adults' perspectives on their emergency care.	English	No	Reports excluded on basis of title and abstract
1060	2014	Davis, Alaina M.; Brown, Rebekah F.; Taylor, Julie Lounds; Epstein, Richard A.; McPheeters, Melissa L.	Transition care for children with special health care needs.	English	No	Reports excluded on basis of title and abstract
1061	2013	Uzark, Karen; Smith, Cynthia; Donohue, Janet; Yu, Sunkyung; Norris, Mark D.; Cotts, Timothy B.	Transition Readiness in Adolescents and Young Adults With Heart Disease: Ready or Not, Here They Come!	English	No	Reports excluded on basis of title and abstract
1062	2015	Cantu-Quintanilla, Guillermo; Ferris, Maria; Otero, Araceli; Gutierrez-Almaraz, Anabel; Valverde-Rosas, Saul; Velazquez-Jones, Luis; Luque-Coqui, Mercedes; Cohen, Sarah; Medeiros, Mara	Validation of the UNC TRxANSITION Scale (TM) Version 3 Among Mexican Adolescents With Chronic Kidney Disease	English	No	Reports excluded on basis of title and abstract
1063	2021	van Alewijk, Lisette; Davidse, Kirsten; Pellikaan, Karlijn; van Eck, Judith; Hokken-Koelega, Anita C. S.; Sas, Theo C. J.; Hannema, Sabine; van der Lely, Aart J.; de Graaff, Laura C. G.	Transition readiness among adolescents with rare endocrine conditions	English	No	Reports excluded on basis of title and abstract
1064	2022	Daraiseh, N. M.; Black, A.; Minar, P.; Meisman, A.; Saxe, M.; Lipstein, E. A.	iBDecide: A web-based tool to promote engagement in shared decision-making among adolescents with ulcerative colitis	English	No	Reports excluded on basis of title and abstract
1065	2017	Gumidyala, Amitha P.; Plevinsky, Jill M.; Poulopoulos, Natasha; Kahn, Stacy A.; Walkiewicz, Dorota; Greenley, Rachel N.	What Teens Do Not Know Can Hurt Them: An Assessment of Disease Knowledge in Adolescents and Young Adults with IBD	English	No	Reports excluded on basis of title and abstract
1066	2017	Jeganathan, Jayson; Lee, Cheng Hiang; Rahme, Antony; Tiao, Darren K.; Weston, Celine; Dutt, Shoma; Magoffin, Annabel; Kwan, Vu; Alswaifi, Aladdin; Katelaris, Peter H.; Gaskin, Kevin J.; O'Loughlin, Edward V.; Leong, Rupert W.	Pediatric-to-adult Transition and Medication Adherence in Patients with Inflammatory Bowel Disease.	English	No	Reports excluded on basis of title and abstract
1067	2023	Schmidt, Hannah; Heidemann, Lara-Sophie; Menrath, Ingo; Bomba, Franziska; Thyen, Ute; Ernst, Gundula	[Transition-oriented patient education program for adolescents and young adults with ADHD].	English	No	Reports excluded on basis of title and abstract
1068	2019	Kayle, Mariam; Docherty, Sharron L.; Sloane, Richard; Tanabe, Paula; Maslow, Gary; Pan, Wei; Shah, Nirmish	Transition to adult care in sickle cell disease: A longitudinal study of clinical characteristics and disease severity	English	No	Reports excluded on basis of title and abstract
1069	2018	Reale, Laura; Costantino, Maria Antonella; Sequi, Marco; Bonati, Maurizio	Transition to Adult Mental Health Services for Young People With ADHD.	English	No	Reports excluded on basis of title and abstract
1070	2015	Wiemann, Constance M.; Hergenroeder, Albert C.; Bartley, Krystle A.; Sanchez-Fournier, Blanca; Hilliard, Marisa E.; Warren, Laura J.; Graham, Sarah C.	Integrating an EMR-based Transition Planning Tool for CYSHCN at a Children's Hospital: A Quality Improvement Project to Increase Provider Use and Satisfaction.	English	No	Reports excluded on basis of title and abstract
1071	2017	Sharkey, Christina M; Bakula, Dana M; Gamwell, Kaitlyn L; Mullins, Alexandria J; Chaney, John M; Mullins, Larry L	The Role of Grit in College Student Health Care Management Skills and Health-Related Quality of Life.	English	No	Reports excluded on basis of title and abstract
1072	2015	Meynard, A; Ambresin, A-E; Suris, J-C	[Transition to adult care: an overview].	English	No	Reports excluded on basis of title and abstract
1073	2020	Varty, Maureen M.	Decision-Making Involvement, Self-Efficacy, and the Relationship to Transition Readiness in Youth with Sickle Cell Disease	English	No	Reports excluded on basis of title and abstract
1074	2019	Plevinsky, Jill M.; Maddux, Michele H.; Greenley, Rachel N.	Substance Use in Adolescents and Young Adults With Inflammatory Bowel Diseases: An Exploratory Cluster Analysis	English	No	Reports excluded on basis of title and abstract
1075	2022	Schraeder, Kyleigh; Allemang, Brooke; Felske, Ashley N; Scott, Cathie M; McBrien, Kerry A; Dimitropoulos, Gina; Samuel, Susan	Community based Primary Care for Adolescents and Young Adults Transitioning From Pediatric Specialty Care: Results from a Scoping Review.	English	No	Reports excluded on basis of title and abstract
1076	2022	Streur, Courtney S.; Floody, Emilia A.; Lapham, Zoe K.; Sandberg, David E.	The transition to independence and adult care for women with Turner syndrome: Current status and priorities of 1338 women and parents	English	No	Reports excluded on basis of title and abstract
1077	2015	Okumura, Megumi J.; Saunders, Mara; Rehm, Roberta S.	The Role of Health Advocacy in Transitions from Pediatric to Adult Care for Children with Special Health Care Needs: Bridging Families, Provider and Community Services	English	No	Reports excluded on basis of title and abstract
1078	2016	Treadwell, Marsha; Johnson, Shirley; Sisler, India; Bitsko, Matthew; Gildengorin, Ginny; Medina, Rogelio; Barreda, Fernando; Major, Kimberly; Telfair, Joseph; Smith, Wally R	Self-efficacy and readiness for transition from pediatric to adult care in sickle cell disease.	English	No	Reports excluded on basis of title and abstract
1079	2021	Schraeder, Kyleigh; Allemang, Brooke; Scott, Cathie; McBrien, Kerry; Dimitropoulos, Gina; Felske, Ashley; Samuel, Susan	Primary care during the transition to adult care for adolescents involved with pediatric specialty services: a scoping review protocol.	English	No	Reports excluded on basis of title and abstract
1080	2018	Dwyer-Matzky, Keely; Blatt, Amy; Asselin, Barbara L.; Wood, David L.	Lack of Preparedness for Pediatric to Adult-Oriented Health Care Transition in Hospitalized Adolescents and Young Adults	English	No	Reports excluded on basis of title and abstract
1081	2011	Crowley, R.; Wolfe, I.; Lock, K.; McKee, M.	Improving the transition between paediatric and adult healthcare: a systematic review	English	No	Reports excluded on basis of title and abstract
1082	2021	Rea, Kelly E.; Cushman, Grace K.; Quast, Lauren F.; Stolz, Mary Gray; Mee, Laura L.; George, Roshan P.; Blount, Ronald L.	Specific healthcare responsibilities and perceived transition readiness among adolescent solid organ transplant recipients: Adolescent and caregiver perspectives	English	No	Reports excluded on basis of title and abstract
1083	2019	Sadun, Rebecca E; Chung, Richard J; Pollock, Mclean D; Maslow, Gary R	Lost in transition: resident and fellow training and experience caring for young adults with chronic conditions in a large United States' academic medical center.	English	No	Reports excluded on basis of title and abstract
1084	2015	McManus, Margaret; White, Patience; Pirtle, Robin; Hancock, Catina; Ablan, Michael; Corona-Parra, Raquel	Incorporating the Six Core Elements of Health Care Transition Into a Medicaid Managed Care Plan: Lessons Learned From a Pilot Project	English	No	Reports excluded on basis of title and abstract
1085	2014	Garvey, Katharine C; Beste, Margaret G; Luff, Donna; Atakov-Castillo, Astrid; Wolpert, Howard A; Ritholz, Marilyn D	Experiences of health care transition voiced by young adults with type 1 diabetes: a qualitative study.	English	No	Reports excluded on basis of title and abstract
1086	2018	Sabbagh, Sara; Ronis, Tova; White, Patience H	Pediatric rheumatology: addressing the transition to adult-orientated health care.	English	No	Reports excluded on basis of title and abstract
1087	2015	Marchak, Jordan Gilleland; Reed-Knight, Bonney; Amaral, Sandra; Mee, Laura; Blount, Ronald L.	Providers' assessment of transition readiness among adolescent and young adult kidney transplant recipients.	English	No	Reports excluded on basis of title and abstract
1088	2020	Callinan, J.; Coyne, I	Arts-based interventions to promote transition outcomes for young people with long-term conditions: A review	English	No	Reports excluded on basis of title and abstract
1089	2019	Shulman, Rayzel; Chafe, Roger; Guttmann, Astrid	Transition to Adult Diabetes Care: A Description of Practice in the Ontario Pediatric Diabetes Network	English	No	Reports excluded on basis of title and abstract
1090	2023	Kokorelias, Kristina M.; Lee, Tin-Suet Joan; Bayley, Mark; Seto, Emily; Toulany, Alene; Nelson, Michelle L. A.; Dimitropoulos, Gina; Penner, Melanie; Simpson, Robert; Munce, Sarah E. P.	"I Have Eight Different Files at Eight Different Places": Perspectives of Youths and Their Family Caregivers on Transitioning from Pediatric to Adult Rehabilitation and Community Services	English	No	Reports excluded on basis of title and abstract
1091	2020	Roth, Joshua D.; Szymanski, Konrad M.; Cain, Mark P.; Misseri, Rosalia	Factors impacting transition readiness in young adults with neuropathic bladder.	English	No	Reports excluded on basis of title and abstract
1092	2011	Mahmood, D.; Dicianno, B.; Bellin, M.	Self-management, preventable conditions and assessment of care among young adults with myelomeningocele.	English	No	Reports excluded on basis of title and abstract
1093	2019	Haro, Sara; Lawson, Erica; Hersh, Aimee	Disease Activity and Health Care Utilization Among Young Adults with Childhood-onset Lupus Transitioning to Adult Care: Follow-Up Data from the Pediatric Lupus Outcomes Study	English	No	Reports excluded on basis of title and abstract
1094	2022	Betz, Cecily L.; Mannino, Jennifer E.; Disabato, Jennifer A.; Marner, Victoria	Health care transition planning: A potpourri of perspectives from nurses.	English	No	Reports excluded on basis of title and abstract
1095	2019	Graham, Diana M.	The Contributions of Executive Functioning, Self-Efficacy, and Depression on the Readiness for Self-Management of Care among Adolescents and Young Adults with Cystic Fibrosis	English	No	Reports excluded on basis of title and abstract
1096	2019	Beaufils, C.; Jacquin, P.; Dumas, A.; Limbourg, A.; Romier, M.; Larbre, J-P; Mellerio, H.; Belot, A.	Patients' association programs for adolescents and young adults: The JAP study.	English	No	Reports excluded on basis of title and abstract
1097	2019	Shulman, Rayzel; Zenlea, Ian; Shah, Baiju R.; Clarson, Cheril; Harrington, Jennifer; Landry, Alanna; Punthakee, Zubin; Palmert, Mark R.; Mukerji, Geetha; Austin, Peter C.; Parsons, Janet; Ivers, Noah	Testing an audit and feedback-based intervention to improve glycemic control after transfer to adult diabetes care: protocol for a quasi-experimental pre-post design with a control group	English	No	Reports excluded on basis of title and abstract
1098	2022	Hergenroeder, Albert C.; Needham, Heather; Jones, Demonica; Wiemann, Constance M.	An Intervention to Promote Healthcare Transition Planning Among Pediatric Residents.	English	No	Reports excluded on basis of title and abstract
1099	2019	Low, Jac Kee; Manias, Elizabeth	Use of Technology-Based Tools to Support Adolescents and Young Adults With Chronic Disease: Systematic Review and Meta-Analysis	English	No	Reports excluded on basis of title and abstract
1100	2018	Mc Govern, Eavan Mary; Maillart, Elisabeth; Bourgninaud, Marine; Manzato, Elodie; Guillonnet, Cecile; Mochel, Fanny; Bourmaleau, Julie; Lubetzki, Catherine; Baulac, Michel; Roze, Emmanuel	Making a 'JUMP' from paediatric to adult healthcare: A transitional program for young adults with chronic neurological disease.	English	No	Reports excluded on basis of title and abstract
1101	2023	McManus, Margaret; Schmidt, Annie; Ilango, Samhita; White, Patience	Quality Measurement Gaps in Pediatric-To-Adult Health Care Transition in the United States: A Framework to Guide Development of New Measures.	English	No	Reports excluded on basis of title and abstract
1102	2019	Njuguna, Irene; Beima-Sofie, Kristin; Mburu, Caren; Mugo, Cyrus; Black, Danae A.; Neary, Jillian; Itindi, Janet; Onyango, Alvin; Slyker, Jennifer; Oyiengo, Laura; John-Stewart, Grace; Wamalwa, Dalton	Managing the transition from paediatric to adult care for HIV, Kenya.	English	No	Reports excluded on basis of title and abstract
1103	2019	Saulsberry, Anjelica C.; Porter, Jerlym S.; Hankins, Jane S.	A program of transition to adult care for sickle cell disease	English	No	Reports excluded on basis of title and abstract
1104	2012	Davis, Maryann; Koroloff, Nancy; Johnsen, Matthew	Social network analysis of child and adult interorganizational connections.	English	No	Reports excluded on basis of title and abstract
1105	2013	Camacho, Christa Bucks; Hemmeter, Jeffrey	Linking youth transition support services: results from two demonstration projects.	English	No	Reports excluded on basis of title and abstract
1106	2016	Brown, Lauren; Sobota, Amy	Measuring Transition Readiness of Young Adults with Sickle Cell Disease Using the Transition Readiness Assessment Questionnaire	English	No	Reports excluded on basis of title and abstract
1107	2015	Kuhlthau, Karen A; Warfield, Marji E; Hurson, Jill; Delahaye, Jennifer; Crossman, Morgan K	Pediatric provider's perspectives on the transition to adult health care for youth with autism spectrum disorder: current strategies and promising new directions.	English	No	Reports excluded on basis of title and abstract
1108	2019	Lazaroff, Samuel M.; Meara, Alexa; Tompkins, Mary Kate; Peters, Ellen; Ardoin, Stacy P.	How Do Health Literacy, Numeric Competencies, and Patient Activation Relate to Transition Readiness in Adolescents and Young Adults With Rheumatic Diseases?	English	No	Reports excluded on basis of title and abstract
1109	2000	Suominen-Taipale, AL; Widstrom, E	A longitudinal study of young Finnish adults' use of subsidized, private sector dental care, 1986-1997	English	No	Reports excluded on basis of title and abstract
1110	2014	Uzark, Karen; Smith, Cynthia; Yu, Sunkyung; Donohue, Janet; Afton, Katherine; Norris, Mark D.; Cotts, Timothy B.	Transition Readiness Assessment in Adolescents and Young Adults With Heart Disease: Can We Improve the Outcome?	English	No	Reports excluded on basis of title and abstract
1111	2020	Aloisio, Denise; Huron, Randye F.	Autism as Representative of Disability	English	No	Reports excluded on basis of title and abstract
1112	2020	Gaydos, Stephanie S.; Chowdhury, Shahryar M.; Judd, Rochelle N.; McHugh, Kimberly E.	A transition clinic intervention to improve follow-up rates in adolescents and young adults with congenital heart disease.	English	No	Reports excluded on basis of title and abstract
1113	2016	Adams-Graves, Patricia; Bronte-Jordan, Lanetta	Recent treatment guidelines for managing adult patients with sickle cell disease: challenges in access to care, social issues, and adherence	English	No	Reports excluded on basis of title and abstract
1114	2018	Carbonez, F; Al Husni Al Keilani, M; Kornreich, C; Delvenne, V	[Transition from child and adolescent to adult mental health care].	English	No	Reports excluded on basis of title and abstract
1115	2015	Jensen, Paul T.; Karnes, Jill; Jones, Karla; Lehman, Amy; Rennebohm, Robert; Higgins, Gloria C.; Spencer, Charles H.; Ardoin, Stacy P.	Quantitative evaluation of a pediatric rheumatology transition program.	English	No	Reports excluded on basis of title and abstract
1116	2021	Sadak, Karim Thomas; Gemeda, Milki; Grafelman, Michelle C.; Aremu, Taiwo O.; Neglia, Joseph P.; Freyer, David R.; Harwood, Eileen; Mikal, Jude	Identifying metrics of success for transitional care practices in childhood cancer survivorship: A qualitative interview study of parents	English	No	Reports excluded on basis of title and abstract
1117	2019	Griffith, David; Snyder, Jeremy; Dell, Shanna; Nolan, Kisten; Keruly, Jeanne; Agwu, Allison	Impact of a Youth-Focused Care Model on Retention and Virologic Suppression Among Young Adults With HIV Cared for in an Adult HIV Clinic.	English	No	Reports excluded on basis of title and abstract
1118	2014	Zhang, Lorena F.; Ho, Jane S. W.; Kennedy, Sean E.	A systematic review of the psychometric properties of transition readiness assessment tools in adolescents with chronic disease.	English	No	Reports excluded on basis of title and abstract
1119	2021	Werner, Oscar; Bredy, Charlene; Lavastre, Kathleen; Guillaumont, Sophie; De La Villeon, Gregoire; Vincenti, Marie; Gerl, Cristelle; Dulac, Yves; Souletie, Nathalie; Acar, Philippe; Pages, Laurence; Picot, Marie-Christine; Bourrel, Gerard; Oude Engberink, Agnes; Million, Elodie; Abassi, Hamouda; Amedro, Pascal	Impact of a transition education program on health-related quality of life in pediatric patients with congenital heart disease: study design for a randomised controlled trial.	English	No	Reports excluded on basis of title and abstract
1120	2020	Foster, Caroline; Ayers, Sara; Mcdonald, Susan; Frize, Graham; Chhabra, Srishti; Pasvol, Thomas Joshua; Fidler, Sarah	Clinical outcomes post transition to adult services in young adults with perinatally acquired HIV infection: mortality, retention in care and viral suppression.	English	No	Reports excluded on basis of title and abstract
1121	2022	Miyamae, Takako; Inoue, Yuzaburo; Yamaguchi, Kenichi	Checklist for rapid assessment of independence in children with pediatric rheumatic diseases in transition to adult medical care.	English	No	Reports excluded on basis of title and abstract
1122	2015	Quinn, Sheila M.; Ambrosino, Jodie M.; Weyman, Kate; Doyle, Elizabeth A.; Tamborlane, William V.; Jastreboff, Ania M.	Screening with Diabetes-Specific Questionnaires Can Assist in Timely Detection of Psychological Problems in Young Adults with Type 1 Diabetes Transitioning to Adult Care	English	No	Reports excluded on basis of title and abstract
1123	2014	Watanabe, Masako; Taniguchi, Go	[Moving from pediatric to adult care of epilepsy: improving transitions].	English	No	Reports excluded on basis of title and abstract
1124	2022	Girdwood, Tyra Claire	Readiness for Transitions from Pediatric to Adult Health Care Among Caregivers and Adolescents and Young Adults with Cystic Fibrosis	English	No	Reports excluded on basis of title and abstract
1125	2018	Raina, Rupesh; Wang, Joseph; Krishnappa, Vinod; Ferris, Maria	Pediatric Renal Transplantation: Focus on Current Transition Care and Proposal of the "RISE to Transition" Protocol	English	No	Reports excluded on basis of title and abstract
1126	2013	Teilmann, Grete; Boisen, Kirsten	[Young patients require special attention].	English	No	Reports excluded on basis of title and abstract
1127	2019	Patel, Priya J.; Stinson, Rosemary; Kenyon, Chen; Apter, Andrea J.	Assessing Transition Readiness in Adolescents and Young Adults with Asthma on Omalizumab	English	No	Reports excluded on basis of title and abstract
1128	2020	Schmidt, Annie; Ilango, Samhita M.; McManus, Margaret A.; Rogers, Katherine K.; White, Patience H.	Outcomes of Pediatric to Adult Health Care Transition Interventions: An Updated Systematic Review	English	No	Reports excluded on basis of title and abstract
1129	2021	Amajjar, Ihsane; Malik, Romana; van Wier, Marieke; Smeets, Rob; Ham, S. John	Transitional care of adolescents with Multiple Osteochondromas: a convergent mixed-method study 'Patients', parents' and healthcare providers' perspectives on the transfer process'.	English	No	Reports excluded on basis of title and abstract
1130	2017	Coyne, Bethany; Hallowell, Sara C.; Thompson, Mary	Measurable Outcomes After Transfer From Pediatric to Adult Providers in Youth With Chronic Illness.	English	No	Reports excluded on basis of title and abstract
1131	2020	Allende-Richter, Sophie; Ramirez, Melanie; Khoury, Zana; Bourgeois, Fabienne; Epee-Bounya, Alexandra; O'Hare, Kitty	Assessment of: self-management skills towards transition readiness and patient portal use among Hispanic adolescent and young adult patients.	English	No	Reports excluded on basis of title and abstract
1132	2014	Schwartz, Lisa A; Daniel, Lauren C; Brumley, Lauren D; Barakat, Lamia P; Wesley, Kimberly M; Tuchman, Lisa K	Measures of readiness to transition to adult health care for youth with chronic physical health conditions: a systematic review and recommendations for measurement testing and development.	English	No	Reports excluded on basis of title and abstract
1133	2020	Menon, Janaki; Peter, Anu Marie; Nayar, Lathika; Kannankulangara, Anugraha	Need and Feasibility of a Transition Clinic for Adolescents with Chronic Illness: A Qualitative Study.	English	No	Reports excluded on basis of title and abstract
1134	2016	Cassidy, Caitlin; Campbell, Nerissa; Madady, Mona; Payne, Michael	Bridging the gap: the role of Physiatrists in caring for adults with cerebral palsy	English	No	Reports excluded on basis of title and abstract
1135	2021	Allende-Richter, Sophie; Glidden, Patricia; Maloyan, Mariam; Khoury, Zana; Ramirez, Melanie; O'Hare, Kitty	A Patient Navigator Intervention Supporting Timely Transfer Care of Adolescent and Young Adults of Hispanic Descents Attending an Urban Primary Care Pediatrics Clinic.	English	No	Reports excluded on basis of title and abstract
1136	2018	Crowley, Erin M.; Bosslet, Gabriel T.; Khan, Babar; Ciccarelli, Mary; Brown, Cynthia D.	Impact of social complexity on outcomes in cystic fibrosis after transfer to adult care.	English	No	Reports excluded on basis of title and abstract
1137	2021	Wu, Katherine; Steinway, Caren; Greenberg, Adam; Gajary, Zia; Rubin, David; Jan, Sophia; Szalda, Dava	Increasing Pediatric to Adult Healthcare Transition Services Through Clinical Decision Supports.	English	No	Reports excluded on basis of title and abstract
1138	2018	Kollengode, Madhukar S.; Daniels, Curt J.; Zaidi, Ali N.	Loss of follow-up in transition to adult CHD: a single-centre experience	English	No	Reports excluded on basis of title and abstract
1139	2020	Cheng, Pi Chun; Panitch, Howard B.; Hansen-Flaschen, John	Transition of patients with neuromuscular disease and chronic ventilator-dependent respiratory failure from pediatric to adult pulmonary care.	English	No	Reports excluded on basis of title and abstract
1140	2022	Herasse, Muriel; Romier, Melanie; Hentgen, Veronique; Duquesne, Agnes; Larbre, Jean-Paul; Maillard, Helene; Pha, Micheline; Pillet, Pascal; Reumaux, Heloise; Truchetet, Marie-Elise; Georgin-Lavialle, Sophie; Belot, Alexandre	The transitional care from pediatrics to adult medicine within the rare autoimmune and autoinflammatory diseases network	English	No	Reports excluded on basis of title and abstract
1141	2015	Uzark, Karen; Smith, Cynthia; Donohue, Janet; Yu, Sunkyung; Afton, Katherine; Norris, Mark; Cotts, Timothy	Assessment of Transition Readiness in Adolescents and Young Adults with Heart Disease.	English	No	Reports excluded on basis of title and abstract
1142	2020	Njuguna, Irene; Beima-Sofie, Kristin; Mburu, Caren; Black, Danae; Evans, Yolanda; Guthrie, Brandon; Wagner, Anjuli D.; Mugo, Cyrus; Neary, Jillian; Itindi, Janet; Onyango, Alvin; Wamalwa, Dalton; John-Stewart, Grace	What happens at adolescent and young adult HIV clinics? A national survey of models of care, transition and disclosure practices in Kenya	English	No	Reports excluded on basis of title and abstract
1143	2022	Sekine, Saya; Kobayashi, Kyoko; Ochiai, Ryota; Higaki, Takashi	Content validity of the Japanese version of the health literacy and resiliency scale for youth with chronic illness	English	No	Reports excluded on basis of title and abstract
1144	2013	Baum, Dabney	Adolescents with Sickle Cell Disease: Self-Efficacy as a Factor in Readiness to Transition From Pediatric to Adult Medical Care	English	No	Reports excluded on basis of title and abstract
1145	2021	Callens, Nina; Kreukels, Baudewijntje P. C.; van de Grift, Tim C.	Young Voices: Sexual Health and Transition Care Needs in Adolescents with Intersex/Differences of Sex Development-A Pilot Study	English	No	Reports excluded on basis of title and abstract
1146	2021	Kumagai, Hideki; Kudo, Takahiro; Uchida, Keiichi; Kunisaki, Reiko; Sugita, Akira; Ohtsuka, Yoshikazu; Arai, Katsuhiro; Kubota, Mitsuru; Tajiri, Hitoshi; Suzuki, Yasuo; Shimizu, Toshiaki	Transitional care for inflammatory bowel disease: A survey of Japanese pediatric gastroenterologists.	English	No	Reports excluded on basis of title and abstract
1147	2020	Sohn, Annette H.; Chokephaibulkit, Kulkanya; Lumbiganon, Pagakrong; Hansudewechakul, Rawiwan; Gani, Yasmin Mohamed; Van Nguyen, Lam; Mohamed, Thahira Jamal; Teeraananchai, Sirinya; Sethaputra, Chuenkamol; Singtoroj, Thida; Ananworanich, Jintanat; Reiss, Peter; Kerr, Stephen J.	Peritransition Outcomes of Southeast Asian Adolescents and Young Adults With HIV Transferring From Pediatric to Adult Care	English	No	Reports excluded on basis of title and abstract
1148	2018	Planerova, Adela; Pulcino, Tiffany; Saunders, Ralph	Multidisciplinary dentistry for transitional care patients	English	No	Reports excluded on basis of title and abstract
1149	2013	Crosby, Lori E.; Hudepohl, Margaret; Kalinyak, Karen; Britto, Maria; Goldstein, Alana; Brown, Kara; Culp, Aubrey; Joiner, Clinton H.	Impact Of Use Of a Disease-Specific Patient Portal On Transition Readiness and Quality Of Life In Adolescents With Sickle Cell Disease	English	No	Reports excluded on basis of title and abstract
1150	2022	Patel, Nisha; Klamer, Brett; Davis, Shanlee; Nahata, Leena	Patient-parent perceptions of transition readiness in Turner syndrome and associated factors.	English	No	Reports excluded on basis of title and abstract
1151	2021	Fouladirad, Saman; Cheong, Alexander; Singhal, Ashutosh; Tamber, Mandeep S.; McDonald, Patrick J.	A qualitative study of transitioning patients with hydrocephalus from pediatric to adult care: fear of uncertainty, communication gaps, independence, and loss of relationships	English	No	Reports excluded on basis of title and abstract
1152	2020	Njuguna, Irene N.; Beima-Sofie, Kristin; Mburu, Caren W.; Mugo, Cyrus; Neary, Jillian; Itindi, Janet; Onyango, Alvin; Richardson, Barbra A.; Means, Arianna Rubin; Sharma, Monisha; Weiner, Bryan J.; Wagner, Anjuli D.; Oyiengo, Laura; Wamalwa, Dalton; John-Stewart, Grace	Adolescent transition to adult care for HIV-infected adolescents in Kenya (ATTACH): study protocol for a hybrid effectiveness-implementation cluster randomised trial	English	No	Reports excluded on basis of title and abstract
1153	2022	Dahir, Kathryn; Dhaliwal, Ruban; Simmons, Jill; Imel, Erik A.; Gottesman, Gary S.; Mahan, John D.; Prakasam, Gnanagurudasan; Hoch, Allison, I; Ramesan, Prameela; de Ferris, Maria Diaz-Gonzalez	Health Care Transition From Pediatric- to Adult-Focused Care in X-linked Hypophosphatemia: Expert Consensus.	English	No	Reports excluded on basis of title and abstract
1154	2022	Oberoi, Anjali R.; Patterson, Alyssa; Sobota, Amy	Measuring transition readiness in adolescents and young adults with sickle cell disease using the transition readiness assessment questionnaire.	English	No	Reports excluded on basis of title and abstract
1155	2014	Paul, Gabrielle; LaCount, Stephanie; Spencer, Charles H.; Higgins, Gloria C.; Jones, Karla; Boyle, Brendan; Kamboj, Manmohan K.; Smallwood, Christopher; Ardoin, Stacy P.	Assessment of Transition Readiness in Adolescents and Young Adults with Rheumatic and Other Chronic Health Conditions	English	No	Reports excluded on basis of title and abstract
1156	2012	Mennito, Sarah	Resident Preferences for a Curriculum in Healthcare Transitions for Young Adults	English	No	Reports excluded on basis of title and abstract
1157	2015	Klassen, Anne F.; Rosenberg-Yunger, Zahava R. S.; D'Agostino, Norma M.; Cano, Stefan J.; Barr, Ronald; Syed, Iqra; Granek, Leeat; Greenberg, Mark L.; Dix, David; Nathan, Paul C.	The development of scales to measure childhood cancer survivors' readiness for transition to long-term follow-up care as adults.	English	No	Reports excluded on basis of title and abstract
1158	2014	Leader, Avi; Raanani, Pia	Adherence-Related Issues in Adolescents and Young Adults with Hematological Disorders	English	No	Reports excluded on basis of title and abstract
1159	2019	Twito, Orit; Shatzman-Steuerman, Rachel; Dror, Nitzan; Nabriski, Dan; Eliakim, Alon	The "combined team" transition clinic model in endocrinology results in high adherence rates and patient satisfaction.	English	No	Reports excluded on basis of title and abstract
1160	2016	O'Brien, Sandra	Families of Adolescents with Autism: Facing the Future	English	No	Reports excluded on basis of title and abstract
1161	2015	Gray, Wendy N.; Monaghan, Maureen C.; Marchak, Jordan Gilleland; Driscoll, Kimberly A.; Hilliard, Marisa E.	Psychologists and the Transition From Pediatrics to Adult Health Care	English	No	Reports excluded on basis of title and abstract
1162	2012	Vaudre, G.; Sylvain, H.; Delmas, P.; Dollfus, C.; Leverger, G.	[Consequences and experiences of the transition to adult medicine for young people living with human immunodeficiency virus (HIV)].	English	No	Reports excluded on basis of title and abstract
1163	2019	Sadak, Karim Thomas; Szalda, Dava; Lindgren, Bruce R.; Kinahan, Karen E.; Eshelman-Kent, Debra; Schwartz, Lisa A.; Henderson, Tara; Freyer, David R.	Transitional care practices, services, and delivery in childhood cancer survivor programs: A survey study of US survivorship providers	English	No	Reports excluded on basis of title and abstract
1164	2017	Goralski, Jennifer L.; Nasr, Samya Z.; Uluer, Ahmet	Overcoming barriers to a successful transition from pediatric to adult care	English	No	Reports excluded on basis of title and abstract
1165	2009	Michaelis, Annie Portia	Helping young adults succeed in a world where “you can't”: Transitions to healthy adulthood for HIV-positive youths in Baltimore, Maryland	English	No	Reports excluded on basis of title and abstract
1166	2020	Zhong, Yi; Patel, Nikita; Ferris, Maria; Rak, Eniko	Health literacy, nutrition knowledge, and health care transition readiness in youth with chronic kidney disease or hypertension: A cross-sectional study.	English	No	Reports excluded on basis of title and abstract
1167	2017	Sung, Connie; Connor, Annemarie	Social-cognitive predictors of vocational outcomes in transition youth with epilepsy: Application of social cognitive career theory.	English	No	Reports excluded on basis of title and abstract
1168	2020	Joslin, Ben; Langman, Craig; Nishi, Laura; Ghossein, Cybele	Assessing success in transitioning of young adults from pediatric to adult kidney practice.	English	No	Reports excluded on basis of title and abstract
1169	2019	Betz, Cecily L; Hudson, Sharon M; Lee, Jeannie J; Smith, Kathryn A; Van Speybroeck, Alexander	An exploratory study of adolescents and emerging adults with spina bifida knowledge of their individual education program: Implications for health care transition planning.	English	No	Reports excluded on basis of title and abstract
1170	2019	Shea, Kathleen A.; Steinberg, Dara M.; Santiago, Rebecca A.	Bridging the Gap: A Pilot Program to Understand and Meet the Needs of Pediatric Patients and Families as They Transition Off Cancer-Directed Therapy.	English	No	Reports excluded on basis of title and abstract
1171	2023	Bhatt, Nidhi; Calhoun, Cecelia; Longoria, Jennifer; Nwosu, Chinonyelum; Howell, Kristen E.; Varughese, Taniya; Kang, Guolian; Jacola, Lisa M.; Hankins, Jane S.; King, Allison	Health literacy correlates with abbreviated full-scale IQ in adolescent and young adults with sickle cell disease	English	No	Reports excluded on basis of title and abstract
1172	2012	Perry, Lin; Lowe, Julia M.; Steinbeck, Katherine S.; Dunbabin, Janet S.	Services doing the best they can: service experiences of young adults with type 1 diabetes mellitus in rural Australia	English	No	Reports excluded on basis of title and abstract
1173	2019	DeSouza, Flavia; Paintsil, Elijah; Brown, Teisha; Pierre, Russell; Keene, Danya; Kim, Nancy; Christie, Celia	Transfer is not a transition - voices of Jamaican adolescents with HIV and their health care providers.	English	No	Reports excluded on basis of title and abstract
1174	2022	Ssemata, Andrew Sentoogo; Nakasujja, Noeline; Kinyanda, Eugene	Transitioning from paediatric to HIV adult care services for adolescents and young people living with HIV in the African region: a scoping review protocol.	English	No	Reports excluded on basis of title and abstract
1175	2022	Gaebe, Karolina; White, Christine A.; Mahmud, Farid H.; Scholey, James W.; Elia, Yesmino T.; Sochett, Etienne B.; Cherney, David Z.	Evaluation of novel glomerular filtration rate estimation equations in adolescents and young adults with type 1 diabetes	English	No	Reports excluded on basis of title and abstract
1176	2016	Albers, L.; Koch, E. -L.; Lingen, M.; von Kries, R.; Brockmann, K.	[Transition of Adolescents with Chronic Neurologic Disorders into Adult Health Care].	English	No	Reports excluded on basis of title and abstract
1177	2020	Clementi, Michelle A.; Zimmerman, Cortney Taylor	Psychosocial considerations and recommendations for care of pediatric patients on dialysis.	English	No	Reports excluded on basis of title and abstract
1178	2020	Lin, Jean	The Self-Management for Autism Rating Tool (SMART): A Transition-Readiness Questionnaire for Individuals with Autism	English	No	Reports excluded on basis of title and abstract
1179	2011	Kingsnorth, S.; Gall, C.; Beayni, S.; Rigby, P.	Parents as transition experts? Qualitative findings from a pilot parent-led peer support group	English	No	Reports excluded on basis of title and abstract
1180	2008	McLaughlin, Suzanne Elizabeth; Diener-West, Marie; Indurkhya, Alka; Rubin, Haya; Heckmann, Rebekah; Boyle, Michael Patrick	Improving transition from pediatric to adult cystic fibrosis care: lessons from a national survey of current practices.	English	No	Reports excluded on basis of title and abstract
1181	2016	Kyrana, E; Beath, S V; Gabe, S; Small, M; Hill, S; BAPEN; BSPGHAN Nutrition Working Group	Current practices and experience of transition of young people on long term home parenteral nutrition (PN) to adult services - A perspective from specialist centres.	English	No	Reports excluded on basis of title and abstract
1182	2007	Young, Nancy L.; Gilbert, Thomas K.; McCormick, Anna; Ayling-Campos, Anne; Boydell, Katherine; Law, Mary; Fehlings, Darcy L.; Mukherjee, Shubhra; Wedge, John H.; Williams, Jack I.	Youth and young adults with cerebral palsy: Their use of physician and hospital services	English	No	Reports excluded on basis of title and abstract
1183	2019	Eilenberg, Jenna Sandler; Paff, Madison; Harrison, Ashley Johnson; Long, Kristin A.	Disparities Based on Race, Ethnicity, and Socioeconomic Status Over the Transition to Adulthood Among Adolescents and Young Adults on the Autism Spectrum: a Systematic Review	English	No	Reports excluded on basis of title and abstract
1184	2019	Szalda, Dava; Steinway, Caren; Greenberg, Adam; Quinn, Sheila; Stollon, Natalie; Wu, Katherine; Trachtenberg, Symme; Jan, Sophia	Developing a Hospital-Wide Transition Program for Young Adults With Medical Complexity	English	No	Reports excluded on basis of title and abstract
1185	2022	Fremion, Ellen; Cowley, Rachel; Berens, John; Staggers, Kristen A.; Kemere, K. Jordan; Kim, Judy Lu; Acosta, Elisha; Peacock, Cynthia	Improved health care transition for young adults with developmental disabilities referred from designated transition clinics	English	No	Reports excluded on basis of title and abstract
1186	2017	Volertas, Sofija D.; Rossi-Foulkes, Rita	Using Quality Improvement in Resident Education to Improve Transition Care	English	No	Reports excluded on basis of title and abstract
1187	2018	Dressler, Paul B; Nguyen, Teresa K; Moody, Eric J; Friedman, Sandra L; Pickler, Laura	Use of Transition Resources by Primary Care Providers for Youth With Intellectual and Developmental Disabilities.	English	No	Reports excluded on basis of title and abstract
1188	2019	Pottel, Hans; Bjork, Jonas; Bokenkamp, Arend; Berg, Ulla; Asling-Monemi, Kajsa; Selistre, Luciano; Dubourg, Laurence; Hansson, Magnus; Littmann, Karin; Jones, Ian; Sjostrom, Per; Nyman, Ulf; Delanaye, Pierre	Estimating glomerular filtration rate at the transition from pediatric to adult care	English	No	Reports excluded on basis of title and abstract
1189	2021	Katz, Mikaela; Gillespie, Scott; Stevens, James P.; Hall, Lori; Kolachala, Vasantha; Ford, Ryan; Levin, Keri; Gupta, Nitika A.	African American Pediatric Liver Transplant Recipients Have an Increased Risk of Death After Transferring to Adult Healthcare	English	No	Reports excluded on basis of title and abstract
1190	2007	Bell, Lorraine	Adolescent dialysis patient transition to adult care: a cross-sectional survey	English	No	Reports excluded on basis of title and abstract
1191	2004	Reid, GJ; Irvine, MJ; McCrindle, BW; Sananes, R; Ritvo, PG; Siu, SC; Webb, GD	Prevalence and correlates of successful transfer from pediatric to adult health care among a cohort of young adults with complex congenital heart defects	English	No	Reports excluded on basis of title and abstract
1192	2021	Vergne, Celine; Blin, Nicolas; Mallet, Jeremie; Thomas, Benedicte; Moles, Marie-Pierre; Schmidt, Aline; Proust, Stephanie	[Transition to adulthood: An essential period in the follow up of young patients].	English	No	Reports excluded on basis of title and abstract
1193	2021	Kingsnorth, Shauna; Lindsay, Sally; Maxwell, Joanne; Hamdani, Yani; Colantonio, Angela; Zhu, Jingqin; Bayley, Mark Theodore; Macarthur, Colin	Bridging Pediatric and Adult Rehabilitation Services for Young Adults With Childhood-Onset Disabilities: Evaluation of the LIFEspan Model of Transitional Care.	English	No	Reports excluded on basis of title and abstract
1194	2018	Toulany, Alène Ahlam	Transition to Adult Care for Youth with Severe Mental Illness: Does Continuity with Primary Care Matter?	English	No	Reports excluded on basis of title and abstract
1195	2020	Culen, Caroline; Herle, Marion; Ertl, Diana-Alexandra; Froehlich-Reiterer, Elke; Bluemel, Peter; Wagner, Gudrun; Haeusler, Gabriele	Less ready for adulthood?-Turner syndrome has an impact on transition readiness.	English	No	Reports excluded on basis of title and abstract
1196	2018	Cairo, Sarah B.; Majumdar, Indrajit; Pryor, Aurora; Posner, Alan; Harmon, Carroll M.; Rothstein, David H.; Amer Acad Pediat Sect Surg	Challenges in Transition of Care for Pediatric Patients after Weight-Reduction Surgery: a Systematic Review and Recommendations for Comprehensive Care	English	No	Reports excluded on basis of title and abstract
1197	2019	Spyridakou, Chrysa; Mendis, Surangi; DeVal, Daniel	Improving transition outcomes in adolescents with permanent hearing loss.	English	No	Reports excluded on basis of title and abstract
1198	2019	Eke, Helen; Janssens, Astrid; Downs, Johnny; Lynn, Richard M.; Ani, Cornelius; Ford, Tamsin	How to measure the need for transition to adult services among young people with Attention Deficit Hyperactivity Disorder (ADHD): a comparison of surveillance versus case note review methods.	English	No	Reports excluded on basis of title and abstract
1199	2011	Bell, Lorraine E.; Ferris, Maria E.; Fenton, Nicole; Hooper, Stephen R.	Health Care Transition for Adolescents With CKD-The Journey From Pediatric to Adult Care	English	No	Reports excluded on basis of title and abstract
1200	2023	Bolduc, Marie-Eve; Rennick, Janet E.; Gagnon, Isabelle; Sokol, Eva; Brossard-Racine, Marie; Majnemer, Annette	Identifying developmental challenges of youth with congenital heart defects: A patient-oriented perspective	English	No	Reports excluded on basis of title and abstract
1201	2023	Ross, Jordan; Bowden, Michelle R.; Yu, Christine; Diaz-Thomas, Alicia	Transition of young adults with metabolic bone diseases to adult care	English	No	Reports excluded on basis of title and abstract
1202	2022	Otth, Maria; Denzler, Sibylle; Diesch-Furlanetto, Tamara; Scheinemann, Katrin	Cancer knowledge and health-consciousness in childhood cancer survivors following transition into adult care-results from the ACCS project	English	No	Reports excluded on basis of title and abstract
1203	2018	Hergenroeder, Albert C.; Moodie, Douglas S.; Penny, Daniel J.; Wiemann, Constance M.; Sanchez-Fournier, Blanca; Moore, Lauren K.; Head, Jane	Functional classification of heart failure before and after implementing a healthcare transition program for youth and young adults transferring from a pediatric to an adult congenital heart disease clinics.	English	No	Reports excluded on basis of title and abstract
1204	2020	Denzler, Sibylle; Otth, Maria; Scheinemann, Katrin	Aftercare of Childhood Cancer Survivors in Switzerland: Protocol for a Prospective Multicenter Observational Study.	English	No	Reports excluded on basis of title and abstract
1205	2023	King, Lindsay Yount; Kosmach-Park, Beverly; Parish, Alice; Niedzwiecki, Donna; Jackson, Whitney Erika; Vittorio, Jennifer Mary	Current approach to health care transition and integration into adult care for pediatric liver transplant recipients: A call for partnership	English	No	Reports excluded on basis of title and abstract
1206	2021	Narla, Nirmala Priya; Ratner, Leah; Bastos, Fernanda Viera; Owusu, Sheila Agyeiwaa; Osei-Bonsu, Angela; Russ, Christiana M.	Paediatric to adult healthcare transition in resource-limited settings: a narrative review	English	No	Reports excluded on basis of title and abstract
1207	2020	Sattoe, Jane N. T.; Peeters, Marielle A. C.; Haitsma, Jannie; van Staa, AnneLoes; Wolters, Victorien M.; Escher, Johanna C.	Value of an outpatient transition clinic for young people with inflammatory bowel disease: a mixed-methods evaluation	English	No	Reports excluded on basis of title and abstract
1208	2017	Gray, Nicola J.; Shaw, Karen L.; Smith, Felicity J.; Burton, Jonathan; Prescott, Julie; Roberts, Rachel; Terry, David; McDonagh, Janet E.	The Role of Pharmacists in Caring for Young People With Chronic Illness	English	No	Reports excluded on basis of title and abstract
1209	2017	Lewis, Jennifer; Frimberger, Dominic; Haddad, Emily; Slobodov, Gennady	A framework for transitioning patients from pediatric to adult health settings for patients with neurogenic bladder	English	No	Reports excluded on basis of title and abstract
1210	2018	Pollak, Eva; Kapusta, Nestor D; Diehm, Robert; Plener, Paul L; Skala, Katrin	[Transitional and Adolescent Psychiatry in Austria: A Pilot Study on the Attitudes of Experts].	English	No	Reports excluded on basis of title and abstract
1211	2017	Miller, Kimberly A.; Wojcik, Katherine Y.; Ramirez, Cynthia N.; Ritt-Olson, Anamara; Freyer, David R.; Hamilton, Ann S.; Milam, Joel E.	Supporting long-term follow-up of young adult survivors of childhood cancer: Correlates of healthcare self-efficacy	English	No	Reports excluded on basis of title and abstract
1212	2012	Kruszka, Bonnie J; Lindell, Deborah; Killion, Cheryl; Criss, Sam	"It's like pay or don't have it and now I'm doing without": the voice of transitional uninsured former foster youth.	English	No	Reports excluded on basis of title and abstract
1213	2013	Lotstein, Debra S.; Seid, Michael; Klingensmith, Georgeanna; Case, Doug; Lawrence, Jean M.; Pihoker, Catherine; Dabelea, Dana; Mayer-Davis, Elizabeth J.; Gilliam, Lisa K.; Corathers, Sarah; Imperatore, Giuseppina; Dolan, Lawrence; Anderson, Andrea; Bell, Ronny A.; Waitzfelder, Beth; SEARCH Diabet Youth Study Grp	Transition From Pediatric to Adult Care for Youth Diagnosed With Type 1 Diabetes in Adolescence	English	No	Reports excluded on basis of title and abstract
1214	2022	DeFilippo, Eunice M. M.; Talwalkar, Jaideep S.; Harris, Zachary M.; Butcher, Jennifer; Nasr, Samya Z.	Transitions of Care in Cystic Fibrosis	English	No	Reports excluded on basis of title and abstract
1215	2019	Kosola, Silja; Ylinen, Elisa; Finne, Patrik; Roennholm, Kai; Ortiz, Fernanda	Implementation of a transition model to adult care may not be enough to improve results: National study of kidney transplant recipients	English	No	Reports excluded on basis of title and abstract
1216	2021	Ehrhardt, Matthew J.; Williams, AnnaLynn M.; Liu, Qi; Hudson Scholle, Sarah; Bhakta, Nickhill; Yasui, Yutaka; Robison, Leslie L.; Hudson, Melissa M.	Cumulative burden of chronic health conditions among adolescent and young adult survivors of childhood cancer: Identification of vulnerable groups at key medical transitions.	English	No	Reports excluded on basis of title and abstract
1217	2019	Relas, Heikki; Kosola, Silja	Acceptable quality of life and low disease activity achievable among transition phase patients with rheumatic disease	English	No	Reports excluded on basis of title and abstract
1218	2013	Tuchman, Lisa; Schwartz, Michael	Health Outcomes Associated With Transition From Pediatric to Adult Cystic Fibrosis Care	English	No	Reports excluded on basis of title and abstract
1219	2019	White, Tracie; Watts, Penni; Morris, Melanie; Moss, Jacqueline	Virtual Postoperative Visits for New Ostomates	English	No	Reports excluded on basis of title and abstract
1220	2014	Carrizosa, Jaime; An, Isabelle; Appleton, Richard; Camfield, Peter; Von Moers, Arpad	Models for transition clinics.	English	No	Reports excluded on basis of title and abstract
1221	2023	Tsevat, Rebecca K.; Weitzman, Elissa R.; Wisk, Lauren E.	Indicators of Healthcare Transition Progress Among College Youth With Type 1 Diabetes	English	No	Reports excluded on basis of title and abstract
1222	2018	Hanson, Helen; Hart, Ruth I.; Thompson, Ben; McDonagh, Janet E.; Tattersall, Rachel; Jordan, Alison; Foster, Helen E.	Experiences of employment among young people with juvenile idiopathic arthritis: a qualitative study	English	No	Reports excluded on basis of title and abstract
1223	2019	Burstrom, Asa; Mora, Mariela Acuna; Ojmyr-Joelsson, Maria; Sparud-Lundin, Carina; Rydberg, Annika; Hanseus, Katarina; Frenckner, Bjorn; Nisell, Margret; Moons, Philip; Bratt, Ewa-Lena	Ready for Transfer to Adult Care? A Triadic Evaluation of Transition Readiness in Adolescents With Congenital Heart Disease and Their Parents.	English	No	Reports excluded on basis of title and abstract
1224	2021	Otth, Maria; Denzler, Sibylle; Koenig, Christa; Koehler, Henrik; Scheinemann, Katrin	Transition from pediatric to adult follow-up care in childhood cancer survivors-a systematic review	English	No	Reports excluded on basis of title and abstract
1225	2019	Deng, Lisa X.; Gleason, Lacey P.; Awh, Katherine; Khan, Abigail May; Drajpuch, David; Fuller, Stephanie; Goldberg, Leah A.; Mascio, Christopher E.; Partington, Sara L.; Tobin, Lynda; Kovacs, Adrienne H.; Kim, Yuli Y.	Too little too late? Communication with patients with congenital heart disease about challenges of adult life	English	No	Reports excluded on basis of title and abstract
1226	2017	Gutierrez-Colina, Ana M.; Reed-Knight, Bonney; Eaton, Cyd; Lee, Jennifer; Rich, Kristin Loiselle; Mee, Laura; Travers, Curtis; Blount, Ronald L.	Transition readiness, adolescent responsibility, and executive functioning among pediatric transplant recipients: Caregivers' perspectives	English	No	Reports excluded on basis of title and abstract
1227	2019	Fitch, Margaret; Zomer, Sarah; Lockwood, Gina; Louzado, Cheryl; Moxam, Raquel Shaw; Rahal, Rami; Green, Esther	Experiences of adult cancer survivors in transitions	English	No	Reports excluded on basis of title and abstract
1228	2015	Polfuss, Michele; Babler, Elizabeth; Bush, Loretta L.; Sawin, Kathleen	Family Perspectives of Components of a Diabetes Transition Program	English	No	Reports excluded on basis of title and abstract
1229	2018	Conti, F.; Pontikaki, I.; D'Andrea, M.; Ravelli, A.; De Benedetti, F.	Patients with juvenile idiopathic arthritis become adults: the role of transitional care	English	No	Reports excluded on basis of title and abstract
1230	2022	Zanoni, Brian C; Archary, Moherndran; Sibaya, Thobekile; Goldstein, Madeleine; Bergam, Scarlett; Denton, David; Cordero, Vincente; Peng, Cynthia; Psaros, Christina; Marconi, Vincent C; Haberer, Jessica E	Mobile Phone-Based Intervention Among Adolescents Living With Perinatally Acquired HIV Transitioning from Pediatric to Adult Care: Protocol for the Interactive Transition Support for Adolescents Living With HIV using Social Media (InTSHA) Study.	English	No	Reports excluded on basis of title and abstract
1231	2015	Fredericks, Emily M; Magee, John C; Eder, Sally J; Sevecke, Jessica R; Dore-Stites, Dawn; Shieck, Victoria; Lopez, M James	Quality Improvement Targeting Adherence During the Transition from a Pediatric to Adult Liver Transplant Clinic.	English	No	Reports excluded on basis of title and abstract
1232	2014	Orlin, Margo N.; Cicirello, Nancy A.; O'Donnell, Anne E.; Doty, Antonette K.	The Continuum of Care for Individuals With Lifelong Disabilities: Role of the Physical Therapist	English	No	Reports excluded on basis of title and abstract
1233	2016	Embrett, Mark G; Randall, Glen E; Longo, Christopher J; Nguyen, Tram; Mulvale, Gillian	Effectiveness of Health System Services and Programs for Youth to Adult Transitions in Mental Health Care: A Systematic Review of Academic Literature.	English	No	Reports excluded on basis of title and abstract
1234	2011	Philpott, Jessica R	Transitional care in inflammatory bowel disease.	English	No	Reports excluded on basis of title and abstract
1235	2022	Tsang, Vivian W. L.; Fletcher, Sarah; Jassemi, Sara; Smith, Sharon	Youth, Caregiver, and Provider Perception of the Transition from Pediatric to Adult Care for Youth with Chronic Diseases.	English	No	Reports excluded on basis of title and abstract
1236	2016	Knight, A.; Vickery, M.; Fiks, A. G.; Barg, F. K.	The illness experience of youth with lupus/mixed connective tissue disease: a mixed methods analysis of patient and parent perspectives	English	No	Reports excluded on basis of title and abstract
1237	2023	Rhee, Hyekyun; Choi, Yuri; Tumiel-Berhalter, Laurene	Transition readiness in middle and older adolescents with asthma and associated factors: a descriptive study.	English	No	Reports excluded on basis of title and abstract
1238	2013	Hanna, Kathleen M.; Weaver, Michael T.; Stump, Timothy E.; Slaven, James E.; Fortenberry, J. Dennis; DiMeglio, Linda A.	Readiness for Living Independently Among Emerging Adults With Type 1 Diabetes	English	No	Reports excluded on basis of title and abstract
1239	2019	Samuel, Susan; Dimitropoulos, Gina; Schraeder, Kyleigh; Klarenbach, Scott; Nettel-Aguirre, Alberto; Guilcher, Greg; Pacaud, Daniele; Pinzon, Jorge; Lang, Eddy; Andrew, Gail; Zwaigenbaum, Lonnie; Scott, Shannon; McBrien, Kerry; Hamiwka, Lorraine; Mackie, Andrew	Pragmatic trial evaluating the effectiveness of a patient navigator to decrease emergency room utilisation in transition age youth with chronic conditions: the Transition Navigator Trial protocol.	English	No	Reports excluded on basis of title and abstract
1240	2022	Morgan, Taylor Lynn	Quality of Life in College Students with a Chronic Health Condition: The Role of Perceived Maturity, Transition Readiness, and Grit	English	No	Reports excluded on basis of title and abstract
1241	2023	Wildes, Dermot Michael; Costigan, Caoimhe S.; Kinlough, Mairead; Flynn, Joan; Dolan, Niamh; Riordan, Michael; Sweeney, Clodagh; Stack, Maria; Waldron, Mary; Walsh, Orla; Gorman, Kathleen M.; Awan, Atif	Transitional care models in adolescent kidney transplant recipients-a systematic review	English	No	Reports excluded on basis of title and abstract
1242	2023	Chang, Joyce C.; Sears, Cora; Bitencourt, Nicole; Peterson, Rosemary; Alperin, Risa; Goh, Y. Ingrid; Overbury, Rebecca S.; Sadun, Rebecca; Smitherman, Emily; White, Patience H.; Lawson, Erica F.; Carandang, Kristine	Implementation of Rheumatology Health Care Transition Processes and Adaptations to Systems Under Stress: A Mixed-Methods Study.	English	No	Reports excluded on basis of title and abstract
1243	2013	Huntington, Mark K; Guzman, Aireen I; Roemen, Ann; Fieldsend, Julie; Saloum, Herbert	Hospital-to-Home: a hospital readmission reduction program for congestive heart failure.	English	No	Reports excluded on basis of title and abstract
1244	2013	Downing, Jennifer; Gleeson, Helena K.; Clayton, Peter E.; Davis, Julian R. E.; Wales, Jerry K.; Callery, Peter	Transition in endocrinology: the challenge of maintaining continuity	English	No	Reports excluded on basis of title and abstract
1245	2017	Majumder, Elora; Cogen, Fran R.; Monaghan, Maureen	Self-Management Strategies in Emerging Adults With Type 1 Diabetes	English	No	Reports excluded on basis of title and abstract
1246	2021	Patel, Nisha; Davis, Shanlee; Nahata, Leena	Transition-Related Discussions Among Adolescent Females With Turner Syndrome: Current Practices and Associated Factors	English	No	Reports excluded on basis of title and abstract
1247	2016	Levy-Shraga, Y.; Elisha, N.; Ben-Ami, M.; Boyko, V.; Lerner-Geva, L.; Ziv, T.; Konvalina, N.; Cohen, O.; Pinhas-Hamiel, O.	Glycemic control and clinic attendance of emerging adults with type 1 diabetes at a transition care clinic.	English	No	Reports excluded on basis of title and abstract
1248	2015	Gravelle, Anna M.; Paone, Mary; Davidson, A. George F.; Chilvers, Mark A.	Evaluation of a multidimensional cystic fibrosis transition program: a quality improvement initiative.	English	No	Reports excluded on basis of title and abstract
1249	2015	Gooding, Holly C.; Rodday, Angie Mae; Wong, John B.; Gillman, Matthew W.; Lloyd-Jones, Donald M.; Leslie, Laurel K.; de Ferranti, Sarah D.	Application of Pediatric and Adult Guidelines for Treatment of Lipid Levels Among US Adolescents Transitioning to Young Adulthood	English	No	Reports excluded on basis of title and abstract
1250	2018	Manzato Sadki, Elodie; Grabli, David; Flamand Roze, Emmanuel; Baulac, Michel; Bourmaleau, Julie; Lefebvre, Sandrine	[Family caregivers of young patients suffering from chronic neurological diseases during the transition from neuropediatrics to adult neurology: An observational study of the burden felt by the primary family caregiver.].	English	No	Reports excluded on basis of title and abstract
1251	2018	Shulman, R.; Shah, B. R.; Fu, L.; Chafe, R.; Guttmann, A.	Diabetes transition care and adverse events: a population-based cohort study in Ontario, Canada	English	No	Reports excluded on basis of title and abstract
1252	2022	Dwyer, Andrew A.; Heritier, Vanessa; Llahana, Sofia; Edelman, Lauren; Papadakis, Georgios E.; Vaucher, Laurent; Pitteloud, Nelly; Hauschild, Michael	Navigating Disrupted Puberty: Development and Evaluation of a Mobile-Health Transition Passport for Klinefelter Syndrome.	English	No	Reports excluded on basis of title and abstract
1253	2018	Zucchetti, Giulia; Bellini, Simona; Bertolotti, Marina; Biasin, Eleonora; Brignardello, Enrico; Fagioli, Franca	The biopsychosocial condition of childhood cancer survivors in the transition towards adult care: a national survey from the joint pediatric and adult transition care group.	English	No	Reports excluded on basis of title and abstract
1254	2017	Walter, Margot; Hazes, Johanna Mw; Dolhain, Radboud Jem; van Pelt, Philomine; van Dijk, Annette; Kamphuis, Sylvia	Development of a clinical transition pathway for adolescents in the Netherlands.	English	No	Reports excluded on basis of title and abstract
1255	2007	Wiener, Lori S; Zobel, Melissa; Battles, Haven; Ryder, Celia	Transition from a pediatric HIV intramural clinical research program to adolescent and adult community-based care services:assessing transition readiness.	English	No	Reports excluded on basis of title and abstract
1256	2014	Stenstrom, Pernilla; Kockum, Christina Clementson; Bener, Despina Katsianikou; Ivarsson, Camilla; Arnbjornsson, Einar	Adolescents with anorectal malformation: physical outcome, sexual health and quality of life.	English	No	Reports excluded on basis of title and abstract
1257	2014	Stewart, Debra; Law, Mary; Young, Nancy L.; Forhan, Mary; Healy, Helen; Burke-Gaffney, Jan; Freeman, Matthew	Complexities during transitions to adulthood for youth with disabilities: person-environment interactions	English	No	Reports excluded on basis of title and abstract
1258	2015	Egan, Eileen A.; Corrigan, Jean; Shurpin, Kathleen	Building the bridge from pediatric to adult diabetes care: making the connection.	English	No	Reports excluded on basis of title and abstract
1259	2014	Sharma, Niraj; O'Hare, Kitty; Antonelli, Richard A.; Sawicki, Gregory S.	Transition Care: Future Directions in Education, Health Policy, and Outcomes Research	English	No	Reports excluded on basis of title and abstract
1260	2016	Eluri, Swathi; Book, Wendy; Kodroff, Ellyn; Strobel, Mary Jo; Gebhart, Jessica; Jones, Patricia; Menard-Katcher, Paul; Ferris, Maria; Dellon, Evan	Low Readiness for Healthcare Transition in a National Sample of Adolescents/Young Adults With Eosinophilic Esophagitis and Eosinophilic Gastroenteritis	English	No	Reports excluded on basis of title and abstract
1261	2011	LaRosa, Christopher; Glah, Caryle; Baluarte, H. Jorge; Meyers, Kevin E. C.	Solid-Organ Transplantation in Childhood: Transitioning to Adult Health Care	English	No	Reports excluded on basis of title and abstract
1262	2014	Hess, Janet S.	Residency Education in Preparing Adolescents and Young Adults for Transition to Adult Care: A Mixed Methods Pilot Study	English	No	Reports excluded on basis of title and abstract
1263	2021	Abrams, Elizabeth A.; Burke, Virginia M.; Merrill, Katherine G.; Frimpong, Christiana; Miti, Sam; Mwansa, Jonathan K.; Denison, Julie A.	"Adolescents do not only require ARVs and adherence counseling": A qualitative investigation of health care provider experiences with an HIV youth peer mentoring program in Ndola, Zambia.	English	No	Reports excluded on basis of title and abstract
1264	2018	Lapp, Valerie; Chase, Susan K.	How Do Youth with Cystic Fibrosis Perceive Their Readiness to Transition to Adult Healthcare Compared to Their Caregivers' Views ?	English	No	Reports excluded on basis of title and abstract
1265	2009	Yen, Irene H; Hammond, Wizdom Powell; Kushel, Margot B	From homeless to hopeless and healthless?: the health impacts of housing challenges among former foster care youth transitioning to adulthood in California.	English	No	Reports excluded on basis of title and abstract
1266	2016	Rachas, Antoine; Lefeuvre, Delphine; Meyer, Laurence; Faye, Albert; Mahlaoui, Nizar; de La Rochebrochard, Elise; Warszawski, Josiane; Durieux, Pierre	Evaluating Continuity During Transfer to Adult Care: A Systematic Review.	English	No	Reports excluded on basis of title and abstract
1267	2017	Calhoun, Cecelia; Keller, Matthew; Olsen, Margaret; King, Allison	Current Healthcare Utilization Patterns and Most Common Reasons for Admission Amongst Patients with Sickle Cell Disease	English	No	Reports excluded on basis of title and abstract
1268	2022	Kilicel, Deniz; De Crescenzo, Franco; Barbe, Remy; Edan, Anne; Curtis, Logos; Singh, Swaran; Micali, Nadia; Aubry, Jean-Michel; Megevand, Jacqueline; Eliez, Stephan; Plessen, Kerstin Jessica; Armando, Marco	Mapping Child and Adolescent Mental Health Services and the Interface During Transition to Adult Services in Six Swiss Cantons	English	No	Reports excluded on basis of title and abstract
1269	2022	Kuhn, Elizabeth N.; Hopson, Betsy; Shamblin, Isaac; Maleknia, Pedram Daniel; Rocque, Brandon G.	Telemedicine and Spina Bifida Transition: A Pilot Randomized Trial.	English	No	Reports excluded on basis of title and abstract
1270	2013	Jordan, Alison O; Cohen, Louise R; Harriman, Graham; Teixeira, Paul A; Cruzado-Quinones, Jacqueline; Venters, Homer	Transitional care coordination in New York City jails: facilitating linkages to care for people with HIV returning home from Rikers Island.	English	No	Reports excluded on basis of title and abstract
1271	2020	Wiemann, Constance M.; Graham, Sarah C.; Garland, Beth H.; Raphael, Jean L.; Jones, Mickayla D.; Sanchez-Fournier, Blanca E.; Hergenroeder, Albert C.; Benavides, Jacqueline M.	In-Depth Interviews to Assess the Relevancy and Fit of a Peer-Mentored Intervention for Transition-Age Youth with Chronic Medical Conditions	English	No	Reports excluded on basis of title and abstract
1272	2019	Patel, Smruti K.; Staarmann, Brittany; Heilman, Alexander; Mains, Allie; Woodward, Jason; Bierbrauer, Karin S.	Growing up with spina bifida: bridging the gaps in the transition of care from childhood to adulthood.	English	No	Reports excluded on basis of title and abstract
1273	2017	Abidi, Sabina	Paving the Way to Change for Youth at the Gap between Child and Adolescent and Adult Mental Health Services.	English	No	Reports excluded on basis of title and abstract
1274	2020	Gaydos, Laura M.; Sommerhalter, Kristin; Raskind-Hood, Cheryl; Fapo, Olushola; Lui, George; Hsu, Daphne; Van Zutphen, Alissa; Glidewell, Jill; Farr, Sherry; Rodriguez, Fred H., III; Hoffman, Trenton; Book, Wendy	Health Care Transition Perceptions Among Parents of Adolescents with Congenital Heart Defects in Georgia and New York	English	No	Reports excluded on basis of title and abstract
1275	2020	Brown, Lawrence W.	Practical Tools to Monitor and Evaluate Transition	English	No	Reports excluded on basis of title and abstract
1276	2016	Inoue, Susumu; Khan, Isra'a; Mushtaq, Rao; Sanikommu, Srinivasa Reddy; Mbeumo, Carline; LaChance, Jenny; Roebuck, Michael	Pain management trend of vaso-occulsive crisis (VOC) at a community hospital emergency department (ED) for patients with sickle cell disease	English	No	Reports excluded on basis of title and abstract
1277	2016	Gray, Wendy N.; Maddux, Michele H.	Current Transition Practices in Pediatric IBD: Findings from a National Survey of Pediatric Providers	English	No	Reports excluded on basis of title and abstract
1278	2018	Coyne, Imelda; Malone, Helen; Chubb, Emma; While, Alison E.	Transition from paediatric to adult healthcare for young people with cystic fibrosis: Parents' information needs	English	No	Reports excluded on basis of title and abstract
1279	2019	Agrawal, Shree; Slocombe, Kimberly; Wilson, Tracey; Kielb, Stephanie; Wood, Hadley M.	Urologic provider experiences in transitioning spina bifida patients from pediatric to adult care.	English	No	Reports excluded on basis of title and abstract
1280	2018	Davis, Maryann; Koroloff, Nancy; Sabella, Kathryn; Sarkis, Marianne	Crossing the Age Divide: Cross-Age Collaboration Between Programs Serving Transition-Age Youth.	English	No	Reports excluded on basis of title and abstract
1281	2018	Uzark, Karen; Yu, Sunkyung; Lowery, Ray; Afton, Katherine; Yetman, Angela; Cramer, Jonathan; Rudd, Nancy; Cohen, Scott; Gongwer, Russell; Gurvitz, Michelle	Transition Readiness in Teens and Young Adults With Congenital Heart Disease: Can We Make a Difference?	English	No	Reports excluded on basis of title and abstract
1282	2019	van den Brink, Gertrude; van Gaalen, Martha A. C.; Zijlstra, Marieke; de Ridder, Lissy; van der Woude, Christine J.; Escher, Johanna C.	Self-efficacy did not predict the outcome of the transition to adult care in adolescents with inflammatory bowel disease.	English	No	Reports excluded on basis of title and abstract
1283	2020	Samyn, Marianne	Transitional care of biliary atresia	English	No	Reports excluded on basis of title and abstract
1284	2020	Tornivuori, Anna; Tuominen, Outi; Salantera, Sanna; Kosola, Silja	A systematic review on randomized controlled trials: Coaching elements of digital services to support chronically ill adolescents during transition of care.	English	No	Reports excluded on basis of title and abstract
1285	2018	van der Bent, Annelotte; Duggan, Eileen M.; Fishman, Laurie N.; Dickie, Belinda Hsi	Reality check: What happens when patients with anorectal malformations grow up? A pilot study of medical care transition from the adult patient perspective.	English	No	Reports excluded on basis of title and abstract
1286	2021	Amatya, Kaushalendra; Monnin, Kara; Steinberg Christofferson, Elizabeth	Psychological functioning and psychosocial issues in pediatric kidney transplant recipients	English	No	Reports excluded on basis of title and abstract
1287	2021	Duncan, Andrea; Luong, Dorothy; Perrier, Laure; Bayley, Mark T.; Andrew, Gail; Arbour-Nicitopoulos, Kelly; Chan, Brian; Curran, C. J.; Dimitropoulos, Gina; Hartman, Laura; Huang, Lennox; Kastner, Monika; Kingsnorth, Shauna; McCormick, Anna; Nelson, Michelle; Nicholas, David; Penner, Melanie; Thompson, Laura; Toulany, Alene; Woo, Amanda; Zee, Joanne; Munce, Sarah E. P.	Prioritizing a Research Agenda of Transitional Care Interventions for Childhood-Onset Disabilities	English	No	Reports excluded on basis of title and abstract
1288	2017	Bailey, Heather; Cruz, Maria Leticia Santos; Songtaweesin, Wipaporn Natalie; Puthanakit, Thanyawee	Adolescents with HIV and transition to adult care in the Caribbean, Central America and South America, Eastern Europe and Asia and Pacific regions	English	No	Reports excluded on basis of title and abstract
1289	2019	Cai, Ran A.; Chaplin, Hema; Livermore, Polly; Lee, Martin; Sen, Debajit; Wedderburn, Lucy R.; Wilkinson, Nick; Jeffery, Rachel; Kempa, Andrea; Norton, Imogen; Tattersall, Rachel; Ioannou, Yiannis; Eleftheriou, Despina	Development of a benchmarking toolkit for adolescent and young adult rheumatology services (BeTAR).	English	No	Reports excluded on basis of title and abstract
1290	2021	Rowan, Karen J	Implementation of a Transition-Readiness Questionnaire with Survivors of Childhood Cancers in Hawaiʻi	English	No	Reports excluded on basis of title and abstract
1291	2018	Tilton, Ann H; de Gusmao, Claudio Melo	Transition From Pediatric to Adult Neurologic Care.	English	No	Reports excluded on basis of title and abstract
1292	2018	O'Brien, Katy H.; Schellinger, Sarah K.; Kennedy, Mary R. T.	Self-regulation strategies used by students with brain injury while transitioning to college	English	No	Reports excluded on basis of title and abstract
1293	2000	Levitt, NS; Lambert, EV; Woods, D; Hales, CN; Andrew, R; Seckl, JR	Impaired glucose tolerance and elevated blood pressure in low birth weight, nonobese, young South African adults: Early programming of cortisol axis	English	No	Reports excluded on basis of title and abstract
1294	2022	Culnane, Evelyn; Loftus, Hayley; Peters, Rebecca; Haydar, Madeleine; Hodgson, Alexandra; Herd, Lauren; Hardikar, Winita	Enabling successful transition-Evaluation of a transition to adult care program for pediatric liver transplant recipients.	English	No	Reports excluded on basis of title and abstract
1295	1997	Perneger, T V; Etter, J F; Rougemont, A	Prospective versus retrospective measurement of change in health status: a community based study in Geneva, Switzerland.	English	No	Reports excluded on basis of title and abstract
1296	2016	Reilly, Norelle R.; Hammer, Marissa L.; Ludvigsson, Jonas F.; Green, Peter H.	Transition of Care in Celiac Disease: Adolescent to Adult Care. Gluten Intake is Common, and Follow Up is Poor	English	No	Reports excluded on basis of title and abstract
1297	2014	Meacham, Lillian R.; Williamson, Rebecca S.; Forehand, Ronald L.; DeLoach, Brian M.; Rabinovitz, Sharon R.; Huey, Michael J.; Olson, Maureen L.; Cottrell, Leslie; Edwards, Paula J.; Cherven, Brooke O.; Mertens, Ann C.	University Health Centers and Young Adult Survivors of Pediatric Cancer: Changes in Providers' Familiarity with and Practice of Survivor Care	English	No	Reports excluded on basis of title and abstract
1298	2020	Carrizosa-Moog, Jaime; Isaza-Jaramillo, Sandra	Perceptions of adult and child neurologists of transition programs in epilepsy in Latin America: A cross-sectional study.	English	No	Reports excluded on basis of title and abstract
1299	2019	Le Roux, Enora; Mellerio, Helene; Jacquin, Paul; Bourmaud, Aurelie; Guilmin-Crepon, Sophie; Faye, Albert; Matheron, Sophie; Boulkedid, Rym; Alberti, Corinne	Practical generic guidelines for paediatric-to-adult transition for adolescents with chronic disease.	English	No	Reports excluded on basis of title and abstract
1300	2017	Hwang, Miriam; Zebracki, Kathy; Vogel, Lawrence C.	Long-Term Outcomes and Longitudinal Changes of Neurogenic Bowel Management in Adults With Pediatric-Onset Spinal Cord Injury	English	No	Reports excluded on basis of title and abstract
1301	2020	Soto V, Macarena; Zubarew G, Tamara; Arancibia-Galilea, Ma Francisca	[Adolescents and young adults with congenital heart defects in transfer to adult care].	English	No	Reports excluded on basis of title and abstract
1302	2011	Verheugt, Carianne L.; Uiterwaal, Cuno S. P. M.; van der Velde, Enno T.; Meijboom, Folkert J.; Pieper, Petronella G.; Veen, Gerrit; Stappers, Jan L. M.; Grobbee, Diederick E.; Mulder, Barbara J. M.	Turning 18 with congenital heart disease: prediction of infective endocarditis based on a large population.	English	No	Reports excluded on basis of title and abstract
1303	1998	Heinrich, J; Richter, K; Magnussen, H; Wichmann, H E	Is the prevalence of atopic diseases in East and West Germany already converging?	English	No	Reports excluded on basis of title and abstract
1304	2019	Parker, Jacob; Farrow, Katharine; Brooks, Rosalie; Leonard, Danielle; Cortez, Fernanda; Thornburg, Courtney D.	Electronic Health Record Tools to Promote Transition Readiness and Knowledge for Adolescents and Young Adults with Hemophilia	English	No	Reports excluded on basis of title and abstract
1305	2015	Lall, Priya; Lim, Sin How; Khairuddin, Norliana; Kamarulzaman, Adeeba	Review: an urgent need for research on factors impacting adherence to and retention in care among HIV-positive youth and adolescents from key populations.	English	No	Reports excluded on basis of title and abstract
1306	2017	Jones, Kelly E; Jacobson, Lisa A; Tarazi, Reem A	The Kennedy Krieger Independence Scales-Sickle Cell Disease: Executive components of transition readiness.	English	No	Reports excluded on basis of title and abstract
1307	2017	Gabriel, Phabinly; McManus, Margaret; Rogers, Katherine; White, Patience	Outcome Evidence for Structured Pediatric to Adult Health Care Transition Interventions: A Systematic Review.	English	No	Reports excluded on basis of title and abstract
1308	2017	Corathers, Sarah D.; Kichler, Jessica C.; Fino, Nora F.; Lang, Wei; Lawrence, Jean M.; Raymond, Jennifer K.; Yi-Frazier, Joyce P.; Dabelea, Dana; Liese, Angela D.; Saydah, Sharon H.; Seid, Michael; Dolan, Lawrence M.	High Health Satisfaction Among Emerging Adults With Diabetes: Factors Predicting Resilience	English	No	Reports excluded on basis of title and abstract
1309	2021	Rasalingam, Anurajee; Fegran, Liv; Brekke, Idunn; Helseth, Solvi	Young people with long-term health challenges experiences in transition to adulthood: A qualitative metasynthesis.	English	No	Reports excluded on basis of title and abstract
1310	2018	Burns, Kharis; Farrell, Kaye; Myszka, Rickie; Park, Kris; Holmes-Walker, D. Jane	Access to a youth-specific service for young adults with type 1 diabetes mellitus is associated with decreased hospital length of stay for diabetic ketoacidosis.	English	No	Reports excluded on basis of title and abstract
1311	2017	Arcaro, Justin; Summerhurst, Carolyn; Vingilis, Evelyn; Wammes, Michael; Osuch, Elizabeth	Presenting concerns of emerging adults seeking treatment at an early intervention outpatient mood and anxiety program	English	No	Reports excluded on basis of title and abstract
1312	2020	Santosh, Paramala; Singh, Jatinder; Adams, Laura; Mastroianni, Mathilde; Heaney, Natalie; Lievesley, Kate; Sagar-Ouriaghli, Ilyas; Allibrio, Giovanni; Appleton, Rebecca; Davidovic, Nikolina; de Girolamo, Giovanni; Dieleman, Gwen; Dodig-Curkovic, Katarina; Franic, Tomislav; Gatherer, Charlotte; Gerritsen, Suzanne; Gheza, Elisa; Madan, Jason; Manenti, Lidia; Maras, Athanasios; Margari, Francesco; M…	Validation of the Transition Readiness and Appropriateness Measure (TRAM) for the Managing the Link and Strengthening Transition from Child to Adult Mental Healthcare in Europe (MILESTONE) study.	English	No	Reports excluded on basis of title and abstract
1313	2006	Kirk, Jeremy; Clayton, Peter	Specialist services and transitional care in paediatric endocrinology in the UK and Ireland	English	No	Reports excluded on basis of title and abstract
1314	2021	Guzman, Alexis; Bring, Rachel; Master, Samuel; Rosenthal, Susan L.; Soren, Karen	Improving the Transition of Adolescents from Disadvantaged Backgrounds from Pediatric to Adult Primary Care Providers.	English	No	Reports excluded on basis of title and abstract
1315	2023	Violani, Cristiano; Grano, Caterina; Fernandes, Mariana; Prato, Alessio Pini; Feitz, Wout F. J.; Wijnen, Rene; Battye, Michelle; Schwarzer, Nicole; Lemli, Annette; Cavalieri, Duccio; Aminoff, Dalia	The Transition of Care for Patients with Anorectal Malformations and Hirschsprung Disease: A European Survey	English	No	Reports excluded on basis of title and abstract
1316	2015	Martel, Adele; Derenne, Jennifer; Chan, Vivien	Teaching a Systematic Approach for Transitioning Patients to College: An Interactive Continuing Medical Education Program.	English	No	Reports excluded on basis of title and abstract
1317	2013	Hanna, K. M.; Weaver, M. T.; Stump, T. E.; DiMeglio, L. A.; Miller, A. R.; Crowder, S.; Fortenberry, J. D.	Initial findings: primary diabetes care responsibility among emerging adults with type 1 diabetes post high school and move out of parental home	English	No	Reports excluded on basis of title and abstract
1318	2012	Godbout, Ariane; Tejedor, Isabelle; Malivoir, Sabine; Polak, Michel; Touraine, Philippe	Transition from pediatric to adult healthcare: assessment of specific needs of patients with chronic endocrine conditions.	English	No	Reports excluded on basis of title and abstract
1319	2012	Harron, Katie L.; McKinney, Patricia A.; Feltbower, Richard G.; Holland, Philip; Campbell, Fiona M.; Parslow, Roger C.	Resource and outcome in paediatric diabetes services	English	No	Reports excluded on basis of title and abstract
1320	2018	Saqr, Youssra; Braun, Erika; Porter, Kyle; Barnette, Debra; Hanks, Christopher	Addressing medical needs of adolescents and adults with autism spectrum disorders in a primary care setting.	English	No	Reports excluded on basis of title and abstract
1321	2017	Seo, Hyojeong; Shogren, Karrie A; Wehmeyer, Michael L; Little, Todd D; Palmer, Susan B	The Impact of Medical/Behavioral Support Needs on the Supports Needed by Adolescents With Intellectual Disability to Participate in Community Life.	English	No	Reports excluded on basis of title and abstract
1322	2011	Ikeda, Nayu; Saito, Eiko; Kondo, Naoki; Inoue, Manami; Ikeda, Shunya; Satoh, Toshihiko; Wada, Koji; Stickley, Andrew; Katanoda, Kota; Mizoue, Tetsuya; Noda, Mitsuhiko; Iso, Hiroyasu; Fujino, Yoshihisa; Sobue, Tomotaka; Tsugane, Shoichiro; Naghavi, Mohsen; Ezzati, Majid; Shibuya, Kenji	Japan: Universal Health Care at 50 Years 1 What has made the population of Japan healthy?	English	No	Reports excluded on basis of title and abstract
1323	2013	Jegatheeswaran, Anusha	A Multi-Dimensional Outcomes Study in an Inception Cohort of Patients with Interrupted Aortic Arch	English	No	Reports excluded on basis of title and abstract
1324	2014	Prior, Megan; McManus, Margaret; White, Patience; Davidson, Laurie	Measuring the "Triple Aim" in Transition Care: A Systematic Review	English	No	Reports excluded on basis of title and abstract
1325	2021	Culnane, Evelyn; Loftus, Hayley; Efron, Daryl; Williams, Katrina; Di Iorio, Nikki; Shepherd, Rebecca; Marraffa, Catherine; Lubitz, Lionel; Antolovich, Giuliana; Prakash, Chidambaram	Development of the Fearless, Tearless Transition model of care for adolescents with an intellectual disability and/or autism spectrum disorder with mental health comorbidities	English	No	Reports excluded on basis of title and abstract
1326	2014	Honda, Masataka; Iijima, Kazumoto; Ishikura, Kenji; Kaneko, Kazunari	The problem of transition from pediatric to adult healthcare in patients with steroid-sensitive nephrotic syndrome (SSNS): a survey of the experts	English	No	Reports excluded on basis of title and abstract
1327	2015	Kreuzer, Martin; Pruefe, Jenny; Oldhafer, Martina; Bethe, Dirk; Dierks, Marie-Luise; Muether, Silvia; Thumfart, Julia; Hoppe, Bernd; Buescher, Anja; Rascher, Wolfgang; Hansen, Matthias; Pohl, Martin; Kemper, Markus J.; Drube, Jens; Rieger, Susanne; John, Ulrike; Taylan, Christina; Dittrich, Katalin; Hollenbach, Sabine; Klaus, Guenter; Fehrenbach, Henry; Kranz, Birgitta; Montoya, Carmen; Lange-Spe…	Transitional Care and Adherence of Adolescents and Young Adults After Kidney Transplantation in Germany and Austria: A Binational Observatory Census Within the TRANSNephro Trial.	English	No	Reports excluded on basis of title and abstract
1328	2012	Gilleland, Jordan; Amaral, Sandra; Mee, Laura; Blount, Ronald	Getting ready to leave: transition readiness in adolescent kidney transplant recipients.	English	No	Reports excluded on basis of title and abstract
1329	2014	DiFazio, Rachel L; Harris, Marie; Vessey, Judith A; Glader, Laurie; Shanske, Susan	Opportunities lost and found: experiences of patients with cerebral palsy and their parents transitioning from pediatric to adult healthcare.	English	No	Reports excluded on basis of title and abstract
1330	2014	Simoes, Elisabeth; Kronenthaler, Andrea; Emrich, Christine; Rieger, Monika A.; Rall, Kristin Katharina; Schaeffeler, Norbert; Hiltner, Hanna; Ueding, Esther; Brucker, Sara Y.	Development of a Provisional Model to Improve Transitional Care for Female Adolescents with a Rare Genital Malformation as an Example for Orphan Diseases	English	No	Reports excluded on basis of title and abstract
1331	2015	Cardell, Beth; Clark, Lauren; Pett, Marjorie A.	Measurement considerations for achieving equity in research inclusion for transition-aged youth with disabilities.	English	No	Reports excluded on basis of title and abstract
1332	2019	Wilcock, Mike; Hill, Alison; Wynn, Amber; Kelly, Liam	Accuracy of pharmacist electronic discharge medicines review information transmitted to primary care at discharge	English	No	Reports excluded on basis of title and abstract
1333	2022	Gitahi-Kamau, Nyawira; Wahome, Samuel; Memiah, Peter; Bukusi, Elizabeth A	The Role of Self-Efficacy in HIV treatment Adherence and its interaction with psychosocial factors among HIV Positive Adolescents in Transition to Adult Care in Kenya.	English	No	Reports excluded on basis of title and abstract
1334	2014	Samuel, Susan M.; Nettel-Aguirre, Alberto; Soo, Andrea; Hemmelgarn, Brenda; Tonelli, Marcello; Foster, Bethany	Avoidable hospitalizations in youth with kidney failure after transfer to or with only adult care.	English	No	Reports excluded on basis of title and abstract
1335	2021	Akiyama, Naomi; Ochiai, Ryota; Hokosaki, Tatsunori; Nitta, Manabu; Nakano, Yusuke; Watanabe, Shigeo; Nakashima, Rie; Enomoto, Junko; Watabe, Setsuko	Objective and Personalized Assessment of Disease-Related Knowledge Among Patients With Congenital Heart Disease - Development and Validation of the Japanese Version of the Leuven Knowledge Questionnaire for Congenital Heart Disease.	English	No	Reports excluded on basis of title and abstract
1336	2014	de Montalembert, Mariane; Guitton, Corinne; French Reference Ctr Sickle Cell	Transition from paediatric to adult care for patients with sickle cell disease.	English	No	Reports excluded on basis of title and abstract
1337	2023	Carles, Marie-Emilie; Ludot, Maude; Lachal, Jonathan; Moro, Marie-Rose; Blanchet, Corinne	Transition issues in anorexia nervosa discussed by professionals: A qualitative study	English	No	Reports excluded on basis of title and abstract
1338	2020	Scaldaferri, F.; Angelino, G.; Romeo, E. F.; Lopetuso, L. R.; Ricca, O.; Filoni, S.; Borrelli, E.; Torroni, F.; Faraci, S.; Rea, F.; Giorgio, V; Pizzoferrato, M.; Poscia, A.; Ferrarese, D.; Camardese, G.; Neri, M.; Armuzzi, A.; Dall'Oglio, L.; Gasbarrini, A.; De Angelis, P.	A transition clinic model for inflammatory bowel disease between two tertiary care centers: outcomes and predictive factors.	English	No	Reports excluded on basis of title and abstract
1339	2019	Le Marne, Fleur A.; Towns, Susan J.; Gaskin, Claire; Ho, Jane; Baker, Richard; Beavis, Erin; Bye, Anne M.	Implementing a new adolescent epilepsy service: Improving patient experience and readiness for transition	English	No	Reports excluded on basis of title and abstract
1340	2022	Zanoni, Brian C; Musinguzi, Nicholas; Archary, Moherndran; Sibaya, Thobekile; Haberer, Jessica E	Development of a transition readiness score for adolescents living with perinatally-acquired HIV and transitioning to adult care.	English	No	Reports excluded on basis of title and abstract
1341	2021	Kittivisuit, Sirinthip; Lerkvaleekul, Butsabong; Soponkanaporn, Sirisucha; Ngamjanyaporn, Pintip; Vilaiyuk, Soamarat	Assessment of transition readiness in adolescents in Thailand with rheumatic diseases: a cross-sectional study.	English	No	Reports excluded on basis of title and abstract
1342	2022	Prussien, Kemar, V; Faust, Haley L.; Smith-Whitley, Kim; Barakat, Lamia P.; Schwartz, Lisa A.	Barriers to Transition from Pediatric to Adult Care in Adolescents and Young Adults with Sickle Cell Disease: A Mixed-Method Study on the Impact of Systems of Inequity	English	No	Reports excluded on basis of title and abstract
1343	2020	Gonzalez-Aguero, Marcela; Chenhall, Richard; Basnayake, Prabhathi; Vaughan, Cathy	Inequalities in the Age of Universal Health Coverage: Young Chileans with Diabetes Negotiating for Their Right to Health.	English	No	Reports excluded on basis of title and abstract
1344	2003	Zack, J; Jacobs, CP; Keenan, PM; Harney, K; Woods, ER; Colin, AA; Emans, SJ	Perspectives of patients with cystic fibrosis on preventive counseling and transition to adult care	English	No	Reports excluded on basis of title and abstract
1345	2014	Rutishauser, Christoph; Sawyer, Susan M.; Ambresin, Anne-Emmanuelle	Transition of young people with chronic conditions: a cross-sectional study of patient perceptions before and after transfer from pediatric to adult health care.	English	No	Reports excluded on basis of title and abstract
1346	2015	Celona, Carol Anne	Measuring Acuity and Patient Progress for Youth With Special Health Care Needs in Transition Care Utilizing Nursing Outcomes.	English	No	Reports excluded on basis of title and abstract
1347	2022	Wachira, Cyrus Mugo	HIV Status Disclosure, Stigma and Viral Suppression Among Adolescents and Young Adults Living with HIV	English	No	Reports excluded on basis of title and abstract
1348	2019	Burstrom, Asa; Mora, Mariela Acuna; Ojmyr-Joelsson, Maria; Sparud-Lundin, Carina; Rydberg, Annika; Hanseus, Katarina; Frenckner, Bjorn; Nisell, Margret; Moons, Philip; Bratt, Ewa-Lena	Parental uncertainty about transferring their adolescent with congenital heart disease to adult care.	English	No	Reports excluded on basis of title and abstract
1349	2013	Jensen, K M; Davis, M M	Health care in adults with Down syndrome: a longitudinal cohort study.	English	No	Reports excluded on basis of title and abstract
1350	2023	Ames, Jennifer L; Mahajan, Arjun; Davignon, Meghan N; Massolo, Maria L; Croen, Lisa A	Opportunities for Inclusion and Engagement in the Transition of Autistic Youth from Pediatric to Adult Healthcare: A Qualitative Study.	English	No	Reports excluded on basis of title and abstract
1351	2016	Ingelfinger, Julie R.; Kalantar-Zadeh, Kamyar; Schaefer, Franz; World Kidney Day Steering Comm	Averting the legacy of kidney disease: focus on childhood.	English	No	Reports excluded on basis of title and abstract
1352	2021	Johnson, Kiana R.; Edens, Cuoghi; Sadun, Rebecca E.; Chira, Peter; Hersh, Aimee O.; Goh, Y. Ingrid; Hui-Yuen, Joyce; Singer, Nora G.; Spiegel, Lynn R.; Stinson, Jennifer N.; White, Patience H.; Lawson, Erica; CARRA Transition Workgrp	Differences in Healthcare Transition Views, Practices, and Barriers Among North American Pediatric Rheumatology Clinicians From 2010 to 2018	English	No	Reports excluded on basis of title and abstract
1353	2018	Wijlaars, Linda Petronella Martina Maria; Hardelid, Pia; Guttmann, Astrid; Gilbert, Ruth	Emergency admissions and long-term conditions during transition from paediatric to adult care: a cross-sectional study using Hospital Episode Statistics data	English	No	Reports excluded on basis of title and abstract
1354	2016	Kuhlthau, Karen A.; Delahaye, Jennifer; Erickson-Warfield, Marji; Shui, Amy; Crossman, Morgan; van der Weerd, Emma	Health Care Transition Services for Youth With Autism Spectrum Disorders: Perspectives of Caregivers	English	No	Reports excluded on basis of title and abstract
1355	2022	Bangudi, Suzy; Shankar, Divya; Stanek, Charis; Hart, Laura; Nahata, Leena; Cronin, Robert M.; Creary, Susan E.	Primary Care Provider Use and Depression Screening Among Transitioning Adolescents and Young Adults with Sickle Cell Disease	English	No	Reports excluded on basis of title and abstract
1356	2008	Soin, Amol; Cheng, Jianguo; Brown, Lora; Moufawad, Sami; Mekhail, Nagy	Functional outcomes in patients with chronic nonmalignant pain on long-term opioid therapy.	English	No	Reports excluded on basis of title and abstract
1357	2019	Baker, Ashley C; Wiebe, Deborah J; Kelly, Caitlin S; Munion, Ascher; Butner, Jonathan E; Swinyard, Michael T; Murray, Mary; Berg, Cynthia A	Structural model of patient-centered communication and diabetes management in early emerging adults at the transfer to adult care.	English	No	Reports excluded on basis of title and abstract
1358	2012	Tsybina, Irina; Kingsnorth, Shauna; Maxwell, Joanne; Bayley, Mark; Lindsay, Sally; McKeever, Patricia; Colantonio, Angela; Hamdani, Yani; Healy, Helen; Macarthur, Colin	Longitudinal Evaluation of Transition Services ("LETS Study"): protocol for outcome evaluation.	English	No	Reports excluded on basis of title and abstract
1359	2015	Ramstad, Kjersti; Jahnsen, Reidun Birgitta; Diseth, Trond H	[Adolescents with cerebral palsy and their contact with the GP and the habilitative services].	English	No	Reports excluded on basis of title and abstract
1360	2009	Fischer, R.; Naehrig, S.; Kappler, M.; Griese, M.	Cystic fibrosis care in transition from adolescence to adult age	English	No	Reports excluded on basis of title and abstract
1361	2011	Everson-Hock, E. S.; Jones, R.; Guillaume, L.; Clapton, J.; Duenas, A.; Goyder, E.; Chilcott, J.; Cooke, J.; Payne, N.; Sheppard, L. M.; Swann, C.	Supporting the transition of looked-after young people to independent living: a systematic review of interventions and adult outcomes.	English	No	Reports excluded on basis of title and abstract
1362	2014	Yadav, Suryakant; Arokiasamy, Perianayagam	Understanding epidemiological transition in India.	English	No	Reports excluded on basis of title and abstract
1363	2015	Hall, Charlotte L.; Newell, Karen; Taylor, John; Sayal, Kapil; Hollis, Chris	Services for young people with attention deficit/hyperactivity disorder transitioning from child to adult mental health services: a national survey of mental health trusts in England.	English	No	Reports excluded on basis of title and abstract
1364	2017	Nathawad, Rita; Hanks, Christopher	Optimizing the Office Visit for Adolescents with Special Health Care Needs	English	No	Reports excluded on basis of title and abstract
1365	2019	Gerardin, Jennifer; Raskind-Hood, Cheryl; Rodriguez, Fred H., III; Hoffman, Trenton; Kalogeropoulos, Andreas; Hogue, Carol; Book, Wendy	Lost in the system? Transfer to adult congenital heart disease care-Challenges and solutions	English	No	Reports excluded on basis of title and abstract
1366	2014	Sharma, Niraj; Willen, Elizabeth; Garcia, Ana; Sharma, Tanvi S.	Attitudes Toward Transitioning in Youth With Perinatally Acquired HIV and Their Family Caregivers	English	No	Reports excluded on basis of title and abstract
1367	2017	Seeley, Amanda; Lindeke, Linda	Developing a Transition Care Coordination Program for Youth With Spina Bifida.	English	No	Reports excluded on basis of title and abstract
1368	2017	Lindsay, Sally; McAdam, Laura; Mahendiran, Tania	Enablers and barriers of men with Duchenne muscular dystrophy transitioning from an adult clinic within a pediatric hospital	English	No	Reports excluded on basis of title and abstract
1369	2010	Neu, A.; Loesch-Binder, M.; Ehehalt, S.; Schweizer, R.; Hub, R.; Serra, E.	Follow-up of Adolescents with Diabetes after Transition from Paediatric to Adult Care: Results of a 10-year Prospective Study	English	No	Reports excluded on basis of title and abstract
1370	2016	Ingelfinger, Julie R; Kalantar-Zadeh, Kamyar; Schaefer, Franz; World Kidney Day Steering Committee	Averting the legacy of kidney disease - Focus on childhood.	English	No	Reports excluded on basis of title and abstract
1371	2022	Gutierrez-Colina, Ana M; Davis, Molly; Eaton, Cyd K; LaMotte, Julia; Cushman, Grace; Quast, Lauren; Blount, Ronald L; Suveg, Cynthia	The role of executive functioning in health self-management and the transition to adult health care among college students.	English	No	Reports excluded on basis of title and abstract
1372	2017	Gerritsen, S E; Dieleman, G C; Beltman, M A C; Tangenbergh, A A M; Maras, A; van Amelsvoort, T A M J; van Staa, A L	[Transitional psychiatry in the Netherlands: experiences and views of mental health professionals].	English	No	Reports excluded on basis of title and abstract
1373	2017	Dingemann, Jens; Szczepanski, Ruediger; Ernst, Gundula; Thyen, Ute; Ure, Benno; Goll, Melanie; Menrath, Ingo	Transition of Patients with Esophageal Atresia to Adult Care: Results of a Transition-Specific Education Program.	English	No	Reports excluded on basis of title and abstract
1374	2020	Buchholz, Bernd; Niehues, Tim	Lost in Transition A Risk Factor for Mortality in Youth Living With HIV	English	No	Reports excluded on basis of title and abstract
1375	2023	Traino, Katherine A; Fisher, Rachel S; Basile, Nathan L; Edwards, Clayton S; Bakula, Dana M; Chaney, John M; Mullins, Larry L	Transition readiness and quality of life in emerging adult college students.	English	No	Reports excluded on basis of title and abstract
1376	2012	Hilderson, Deborah; Moons, Philip; Westhovens, Rene; Wouters, Carine	Attitudes of rheumatology practitioners toward transition and transfer from pediatric to adult healthcare.	English	No	Reports excluded on basis of title and abstract
1377	2015	Shalaby, Mohamed Sameh; Gibson, Anthony; Granitsiotis, Paraskeve; Conn, Graeme; Cascio, Salvatore	Assessment of the introduction of an adolescent transition urology clinic using a validated questionnaire.	English	No	Reports excluded on basis of title and abstract
1378	2018	DaWalt, Leann Smith; Greenberg, Jan S; Mailick, Marsha R	Transitioning Together: A Multi-family Group Psychoeducation Program for Adolescents with ASD and Their Parents.	English	No	Reports excluded on basis of title and abstract
1379	2017	Taylor, Julie Lounds; Hodapp, Robert M; Burke, Meghan M; Waitz-Kudla, Sydney N; Rabideau, Carol	Training Parents of Youth with Autism Spectrum Disorder to Advocate for Adult Disability Services: Results from a Pilot Randomized Controlled Trial.	English	No	Reports excluded on basis of title and abstract
1380	1996	Nam, C B; Rogers, R G; Hummer, R A	Impact of future cigarette smoking scenarios on mortality of the adult population in the United States, 2000-2050.	English	No	Reports excluded on basis of title and abstract
1381	2014	Dokras, Anuja; Witchel, Selma Feldman	Are Young Adult Women With Polycystic Ovary Syndrome Slipping Through the Healthcare Cracks?	English	No	Reports excluded on basis of title and abstract
1382	2019	Kurowski, Jacob A.; Philpott, Jessica R.	The role of the transition clinic from pediatric to adult inflammatory bowel disease care	English	No	Reports excluded on basis of title and abstract
1383	2017	Walsh, Casey; Jones, Barbara; Schonwald, Alison	Health Care Transition Planning Among Adolescents with Autism Spectrum Disorder.	English	No	Reports excluded on basis of title and abstract
1384	2014	Mueller, Jan; Hess, John; Hager, Alfred	Sense of coherence, rather than exercise capacity, is the stronger predictor to obtain health-related quality of life in adults with congenital heart disease	English	No	Reports excluded on basis of title and abstract
1385	2016	Stella, Sarah A.; Keniston, Angela; Frank, Maria G.; Heppe, Dan; Mastalerz, Katarzyna; Lones, Jason; Brody, David; Albert, Richard K.; Burden, Marisha	Postdischarge Telephone Calls by Hospitalists as a Transitional Care Strategy	English	No	Reports excluded on basis of title and abstract
1386	2021	Schindler-Ruwisch, Jennifer; Peters, Abby	Mobile applications for emerging adults transitioning to independent diabetes monitoring.	English	No	Reports excluded on basis of title and abstract
1387	2018	Flórez-Aristizábal, Laura Victoria; González-Correa, Clara Helena		English	No	Reports excluded on basis of title and abstract
1388	2014	Aratani, Yumiko; Addy, Sophia	Disparities in repeat visits to emergency departments among transition-age youths with mental health needs.	English	No	Reports excluded on basis of title and abstract
1389	2012	Bloom, Sheila R.; Kuhlthau, Karen; Van Cleave, Jeanne; Knapp, Alixandra A.; Newacheck, Paul; Perrin, James M.	Health care transition for youth with special health care needs.	English	No	Reports excluded on basis of title and abstract
1390	2020	Ivzori, Yonat; Sachs, Dalia; Reiter, Shunit; Schreuer, Naomi	Transition to Employment Program (SUPER) for Youth at Risk: A Conceptual and Practical Model	English	No	Reports excluded on basis of title and abstract
1391	2020	Skogby, Sandra; Moons, Philip; Johansson, Bengt; Sunnegardh, Jan; Christersson, Christina; Nagy, Edit; Winberg, Per; Hanseus, Katarina; Trzebiatowska-Krzynska, Aleksandra; Fadl, Shalan; Fernlund, Eva; Kazamia, Kalliopi; Rydberg, Annika; Zuhlke, Liesl; Goossens, Eva; Bratt, Ewa-Lena	Outpatient volumes and medical staf fing resources as predictors for continuity of follow-up care during transfer of adolescents with congenital heart disease	English	No	Reports excluded on basis of title and abstract
1392	2021	Tirol, Francis G.; Kumar, Anagha	Resident Training in Transitioning Youth With Epilepsy Into Adult Care.	English	No	Reports excluded on basis of title and abstract
1393	2021	Mbalinda, Scovia Nalugo; Bakeera-Kitaka, Sabrina; Lusota, Derrick Amooti; Musoke, Philippa; Nyashanu, Mathew; Kaye, Dan Kabonge	Transition to adult care: Exploring factors associated with transition readiness among adolescents and young people in adolescent ART clinics in Uganda.	English	No	Reports excluded on basis of title and abstract
1394	2015	Meyer, Rebecca A.	Transitioning teens with diabetes to adult healthcare	English	No	Reports excluded on basis of title and abstract
1395	2005	Davis, Maryann; Sondheimer, Diane L	State child mental health efforts to support youth in transition to adulthood.	English	No	Reports excluded on basis of title and abstract
1396	2019	Straus, Elizabeth J.	Challenges in Measuring Healthcare Transition Readiness: Taking Stock and Looking Forward.	English	No	Reports excluded on basis of title and abstract
1397	2015	Davidson, Lynn F.; Chhabra, Rosy; Cohen, Hillel W.; Lechuga, Claudia; Diaz, Patricia; Racine, Andrew	Pediatricians Transitioning Practices, Youth With Special Health Care Needs in New York State	English	No	Reports excluded on basis of title and abstract
1398	2019	Martinez, Ramon; Soliz, Patricia; Caixeta, Roberta; Ordunez, Pedro	Reflection on modern methods: years of life lost due to premature mortality-a versatile and comprehensive measure for monitoring non-communicable disease mortality.	English	No	Reports excluded on basis of title and abstract
1399	2017	Michel, Gisela; Gianinazzi, Micol E.; Vetsch, Janine; Mader, Luzius; Lupatsch, Judith E.; von der Weid, Nicolas X.; Rueegg, Corina S.	Physicians' experience with follow-up care of childhood cancer survivors - challenges and needs	English	No	Reports excluded on basis of title and abstract
1400	2018	Reger, Katie L.; Hughes-Scalise, Abigail; O'Connor, Maureen A.	Development of the transition-age program (TAP): Review of a pilot psychosocial multidisciplinary transition program in a Level 4 epilepsy center	English	No	Reports excluded on basis of title and abstract
1401	2015	Krahn, Gloria L.; Walker, Deborah Klein; Correa-De-Araujo, Rosaly	Persons with disabilities as an unrecognized health disparity population.	English	No	Reports excluded on basis of title and abstract
1402	2015	Skolness, Vanessa Ann	Success through transition: A transition planning checklist for diabetes care transition	English	No	Reports excluded on basis of title and abstract
1403	2018	Cairo, Sarah B.; Chiu, Priscilla P. L.; Dasgupta, Roshni; Diefenbach, Karen A.; Goldstein, Allan M.; Hamilton, Nicholas A.; Lo, Andrea; Rollins, Michael D.; Rothstein, David H.; Amer Acad Pediat Sect Surgs Delive	Transitions in care from pediatric to adult general surgery: Evaluating an unmet need for patients with anorectal malformation and Hirschsprung disease	English	No	Reports excluded on basis of title and abstract
1404	2021	Ames, Jennifer L; Massolo, Maria L; Davignon, Meghan N; Qian, Yinge; Cerros, Hilda J; Croen, Lisa A	Transitioning youth with autism spectrum disorders and other special health care needs into adult primary care: A provider survey.	English	No	Reports excluded on basis of title and abstract
1405	2014	Chira, Peter; Ronis, Tova; Ardoin, Stacy; White, Patience	Transitioning Youth with Rheumatic Conditions: Perspectives of Pediatric Rheumatology Providers in the United States and Canada	English	No	Reports excluded on basis of title and abstract
1406	2021	Ludvigsen, Mette S.; Hall, Elisabeth O. C.; Westergren, Thomas; Aagaard, Hanne; Uhrenfeldt, Lisbeth; Fegran, Liv	Being cross pressured-parents' experiences of the transfer from paediatric to adult care services for their young people with long term conditions: A systematic review and qualitative research synthesis	English	No	Reports excluded on basis of title and abstract
1407	2023	Hart, Laura C.; Chisolm, Deena	Improving the use of transition readiness measures in research and clinical care	English	No	Reports excluded on basis of title and abstract
1408	2006	Scott, Dena Marie	Transition of patients with sickle cell disease from pediatric care to adult care: Implications for positive disease self -management in transition	English	No	Reports excluded on basis of title and abstract
1409	2018	Hettel, Daniel; Tran, Christine; Szymanski, Konrad; Misseri, Rosalia; Wood, Hadley	Lost in transition: Patient-identified barriers to adult urological spina bifida care.	English	No	Reports excluded on basis of title and abstract
1410	2023	Shishkov, Savi R.; Tuccillo, Luigi; Iotova, Violeta M.; Pivonello, Rosario; Pelsma, Iris C. M.; Pereira, Alberto M.; Biermasz, Nienke R.; Endo-Ern Reference Ctr; Endo ERN Pituitary	Mapping of the current transition of care practice for patients with pituitary disease at Endo-ERN reference centers	English	No	Reports excluded on basis of title and abstract
1411	2021	Stacy, Sylvie; Sheth, Sujit; Coleman, Brandon; Cerenzia, Wendy	An assessment of the continuing medical education needs of US physicians in the management of patients with beta thalassemia	English	No	Reports excluded on basis of title and abstract
1412	2018	Palman, Jason; Shoop-Worrall, Stephanie; Hyrich, Kimme; McDonagh, Janet E.	Update on the epidemiology, risk factors and disease outcomes of Juvenile idiopathic arthritis	English	No	Reports excluded on basis of title and abstract
1413	2021	Shanahan, Paul; Ollis, Lucie; Balla, Kate; Patel, Rupal; Long, Karen	Experiences of transition from children's to adult's healthcare services for young people with a neurodevelopmental condition.	English	No	Reports excluded on basis of title and abstract
1414	2010	Shemesh, Eyal; Annunziato, Rachel A.; Arnon, Ronen; Miloh, Tamir; Kerkar, Nanda	Adherence to medical recommendations and transition to adult services in pediatric transplant recipients	English	No	Reports excluded on basis of title and abstract
1415	2022	Shen, Lilia; Peterson, Sara; Noronha, Suzie; Shand, Jessica C.	"Here's What I Wish You Knew": A Qualitative Narrative Analysis of the Adolescent Sickle Cell Pain Experience	English	No	Reports excluded on basis of title and abstract
1416	2011	Lindsay, Sally; Tsybina, Irina	Predictors of unmet needs for communication and mobility assistive devices among youth with a disability: the role of socio-cultural factors.	English	No	Reports excluded on basis of title and abstract
1417	2016	Uzark, Karen; Yu, Sunkyung; Lowery, Ray; Afton, Katherine; Yetman, Angela; Cramer, Jonathan W.; Rudd, Nancy; Cohen, Scott; Gongwer, Russell; Gurvitz, Michelle	Transition Readiness in Adolescents With Heart Disease as Perceived by Their Parents: Do Parents and Teens Agree?	English	No	Reports excluded on basis of title and abstract
1418	2022	Bidlingmaier, Martin; Gleeson, Helena; Latronico, Ana-Claudia; Savage, Martin O.	Applying precision medicine to the diagnosis and management of endocrine disorders	English	No	Reports excluded on basis of title and abstract
1419	2020	Kennedy, Victoria Logan; Mellor, Kaitlyn Luisa; Brophy, Jason; Bitnun, Ari; Alimenti, Ariane; Kakkar, Fatima; Logie, Carmen Helen; Webster, Kath; Proulx-Boucher, Karene; Ding, Erin; Jabbari, Shahab; Kaida, Angela; de Pokomandy, Alexandra; Loutfy, Mona; CHIWOS Research Team	Transition from Pediatric to Adult HIV Care for Young Women Living with HIV.	English	No	Reports excluded on basis of title and abstract
1420	2021	Cruz, Maria Leticia Santos; Darmont, Mariana de Queiroz Rocha; Monteiro, Simone Souza	HIV-related stigma among young people living with HIV transitioning to an adult clinic in a public hospital in Rio de Janeiro, Brazil.	English	No	Reports excluded on basis of title and abstract
1421	2017	Junge, Norman; Migal, Katarina; Goldschmidt, Imeke; Baumann, Ulrich	Transition after pediatric liver transplantation - Perceptions of adults, adolescents and parents.	English	No	Reports excluded on basis of title and abstract
1422	2018	Foster, Caroline; Fidler, Sarah	Optimizing HIV transition services for young adults	English	No	Reports excluded on basis of title and abstract
1423	2018	Walter, Margot; Kamphuis, Sylvia; van Pelt, Philomine; de Vroed, Annemarie; Hazes, Johanna M. W.	Successful implementation of a clinical transition pathway for adolescents with juvenile-onset rheumatic and musculoskeletal diseases.	English	No	Reports excluded on basis of title and abstract
1424	2022	Ryan, Devonne; Moorehead, Paul; Chafe, Roger	Evaluating a Transition Workbook for Childhood Cancer Survivors: a Pilot Study	English	No	Reports excluded on basis of title and abstract
1425	2019	Adamson, James; Cardi, Valentina; Kan, Carol; Harrison, Amy; Macdonald, Pam; Treasure, Janet	Evaluation of a novel transition support intervention in an adult eating disorders service: ECHOMANTRA.	English	No	Reports excluded on basis of title and abstract
1426	2020	Rocque, Brandon G.; Weprin, Bradley E.; Blount, Jeffrey P.; Hopson, Betsy D.; Drake, James M.; Hamilton, Mark G.; Williams, Michael A.; White, Patience H.; Orrico, Katie O.; Martin, Jonathan E.	Health care transition in pediatric neurosurgery: a consensus statement from the American Society of Pediatric Neurosurgeons.	English	No	Reports excluded on basis of title and abstract
1427	2019	Uzark, Karen; Afton, Katherine; Yu, Sunkyung; Lowery, Ray; Smith, Cynthia; Norris, Mark D.	Transition Readiness in Adolescents and Young Adults with Heart Disease: Can We Improve Quality of Life?	English	No	Reports excluded on basis of title and abstract
1428	2022	Vargas, Valentina; Wong, Milagros; Rodriguez, Carly A; Sanchez, Hugo; Galea, Jerome; Ramos, Alicia; Senador, Liz; Kolevic, Lenka; Matos, Eduardo; Sanchez, Eduardo; Errea, Renato A; Ramos, Karen; Beckhorn, Catherine; Lindeborg, Andrew; Benites, Carlos; Lecca, Leonid; Shin, Sonya; Franke, Molly F	Community-based accompaniment for adolescents transitioning to adult HIV care in urban Peru: a pilot study.	English	No	Reports excluded on basis of title and abstract
1429	2021	Hong, Manilyn A.; Sukumaran, Arvind; Riva-Cambrin, Jay	Pediatric to Adult Hydrocephalus: A Smooth Transition.	English	No	Reports excluded on basis of title and abstract
1430	2013	Edwards, Jeffrey D.; Houtrow, Amy J.; Vasilevskis, Eduard E.; Dudley, R. Adams; Okumura, Megumi J.	Multi-institutional Profile of Adults Admitted to Pediatric Intensive Care Units	English	No	Reports excluded on basis of title and abstract
1431	2021	Schraeder, Kyleigh E; Barwick, Melanie; Cairney, John; Carter, Jeff; Kurdyak, Paul; Neufeld, Richard W J; Stewart, Shannon L; St Pierre, Jeff; Tobon, Juliana; Vingilis, Evelyn; Zaric, Gregory; Reid, Graham J	Re-Accessing Mental Health Care After Age 18: A Longitudinal Cohort Study of Youth Involved with Community-based Child and Youth Mental Health Agencies in Ontario.	English	No	Reports excluded on basis of title and abstract
1432	2015	Mannino, Jennifer Emilie	Resilience and Transitioning to Adulthood among Emerging Adults with Disabilities	English	No	Reports excluded on basis of title and abstract
1433	2020	King, Christopher; Merrick, Hannah; Le Couteur, Ann	How should we support young people with ASD and mental health problems as they navigate the transition to adult life including access to adult healthcare services.	English	No	Reports excluded on basis of title and abstract
1434	2010	Joe, Seun Young	Development and Evaluation of a Transitional Care Program for Patients Discharged from Military Hospitals	English	No	Reports excluded on basis of title and abstract
1435	2018	Keir, Michelle; Bailey, Barbara; Lee, Angela; Kovacs, Adrienne H.; Roche, S. Lucy	Narrative analysis of adults with complex congenital heart disease: Childhood experiences and their lifelong reverberations.	English	No	Reports excluded on basis of title and abstract
1436	2019	Kiziler, Evrim; Yildiz, Dilek; Fidanci, Berna Eren	Validation of the "Mind the Gap" Scale to Assess Satisfaction with Health Care among Adolescents	English	No	Reports excluded on basis of title and abstract
1437	2017	Andrade, Danielle M.; Bassett, Anne S.; Bercovici, Eduard; Borlot, Felippe; Bui, Esther; Camfield, Peter; Clozza, Guida Quaglia; Cohen, Eyal; Gofine, Timothy; Graves, Lisa; Greenaway, Jon; Guttman, Beverly; Guttman-Slater, Maya; Hassan, Ayman; Henze, Megan; Kaufman, Miriam; Lawless, Bernard; Lee, Hannah; Lindzon, Lezlee; Lomax, Lysa Boisse; McAndrews, Mary Pat; Menna-Dack, Dolly; Minassian, Berge…	Epilepsy: Transition from pediatric to adult care. Recommendations of the Ontario epilepsy implementation task force.	English	No	Reports excluded on basis of title and abstract
1438	2022	Majaha, Moira Chido	Understanding the Effects of the COVID-19 Pandemic on HIV Care among Adolescents and Young Adults Living with HIV in Kenya	English	No	Reports excluded on basis of title and abstract
1439	2020	Gerritsen, Suzanne E.; Dieleman, Gwendolyn C.; Beltman, Marieke A. C.; Tangenbergh, Afke A. M.; Maras, Athanasios; van Amelsvoort, Therese A. M. J.; van Staa, AnneLoes	Transitional psychiatry in the Netherlands: Experiences and views of mental health professionals.	English	No	Reports excluded on basis of title and abstract
1440	2015	Gold, Anna; Martin, Kathy; Breckbill, Katie; Avitzur, Yaron; Kaufman, Miriam	Transition to adult care in pediatric solid-organ transplant: development of a practice guideline	English	No	Reports excluded on basis of title and abstract
1441	2018	Klostermann, Natalie R.; McAlpine, Laura; Wine, Eytan; Goodman, Karen J.; Kroeker, Karen I.	Assessing the Transition Intervention Needs of Young Adults With Inflammatory Bowel Diseases	English	No	Reports excluded on basis of title and abstract
1442	2012	Schmidt, Dominik; Jenetzky, Ekkehart; Zwink, Nadine; Schmiedeke, Eberhard; Maerzheuser, Stefanie	Postoperative complications in adults with anorectal malformation: a need for transition. German Network for Congenital Uro-REctal Malformations (CURE-Net)	English	No	Reports excluded on basis of title and abstract
1443	2009	Yardley, Iain E.; Pauniaho, Satu-Liisa; Baillie, Colin T.; Turnock, Rick R.; Coldicutt, Pat; Lamont, Graham L.; Kenny, Simon E.	After the honeymoon comes divorce: long-term use of the antegrade continence enema procedure	English	No	Reports excluded on basis of title and abstract
1444	2017	Agarwal, Shivani; Raymond, Jennifer K.; Schutta, Mark H.; Cardillo, Serena; Miller, Victoria A.; Long, Judith A.	An Adult Health Care-Based Pediatric to Adult Transition Program for Emerging Adults With Type 1 Diabetes	English	No	Reports excluded on basis of title and abstract
1445	2022	Le Roux, Enora; Turpin, Agathe; Michel, Morgane; Tejedor, Isabelle; Menesguen, Florence; Malivoir, Sabine; Bottius, Sandrine; Mellerio, Helene; Polak, Michel; Touraine, Philippe	Evaluation of a new transition organization for young adults with endocrine or metabolic diseases	English	No	Reports excluded on basis of title and abstract
1446	2019	Anton, Corinne M.; Anton, Kristin; Butts, Ryan J.	Preparing for transition: The effects of a structured transition program on adolescent heart transplant patients' adherence and transplant knowledge	English	No	Reports excluded on basis of title and abstract
1447	2004	Hellstedt, LF	Transitional care issues influencing access to health care: employability and insurability	English	No	Reports excluded on basis of title and abstract
1448	2017	Foster, Helen E.; Minden, Kirsten; Clemente, Daniel; Leon, Leticia; McDonagh, Janet E.; Kamphuis, Sylvia; Berggren, Karin; van Pelt, Philomine; Wouters, Carine; Waite-Jones, Jennifer; Tattersall, Rachel; Wyllie, Ruth; Stones, Simon R.; Martini, Alberto; Constantin, Tamas; Schalm, Susanne; Fidanci, Berna; Erer, Burak; Dermikaya, Erkan; Ozen, Seza; Carmona, Loreto	EULAR/PReS standards and recommendations for the transitional care of young people with juvenile-onset rheumatic diseases.	English	No	Reports excluded on basis of title and abstract
1449	2019	Clibbens, Nicola; Berzins, Kathryn; Baker, John	Caregivers' experiences of service transitions in adult mental health: An integrative qualitative synthesis.	English	No	Reports excluded on basis of title and abstract
1450	2020	Rohatinsky, Noelle; Risling, Tracie; Hellsten, Laurie-Ann M.; Kumaran, Maha	Inflammatory Bowel Disease Nurses' Perspectives: Prioritizing Adolescent Transition Readiness Factors.	English	No	Reports excluded on basis of title and abstract
1451	2019	Wray, Alisha M; Hoyt, Tim; Welch, Stephen; Civetti, Sara; Anthony, Nicholas; Ballester, Edward; Tandon, Rajiv	Veterans Engaged in Treatment, Skills, and Transitions for Enhancing Psychiatric Safety (VETSTEPS).	English	No	Reports excluded on basis of title and abstract
1452	2003	Betz, CL	Nurse's role in promoting health transitions for adolescents and young adults with developmental disabilities	English	No	Reports excluded on basis of title and abstract
1453	2010	Libby, Russell; Comm Child Hlth Financing	Policy Statement-Principles of Health Care Financing	English	No	Reports excluded on basis of title and abstract
1454	2019	Wright, Jessica; Elwell, Laura; McDonagh, Janet; Kelly, Deirdre; McClean, Patricia; Ferguson, James; Wray, Jo	Healthcare transition in pediatric liver transplantation: The perspectives of pediatric and adult healthcare professionals.	English	No	Reports excluded on basis of title and abstract
1455	2017	Cohen, Emmanuel; Amougou, Norbert; Ponty, Amandine; Loinger-Beck, Juliette; Nkuintchua, Teodyl; Monteillet, Nicolas; Bernard, Jonathan Y.; Said-Mohamed, Rihlat; Holdsworth, Michelle; Pasquet, Patrick	Nutrition Transition and Biocultural Determinants of Obesity among Cameroonian Migrants in Urban Cameroon and France	English	No	Reports excluded on basis of title and abstract
1456	2016	Wipff, Julien; Sparsa, Laetitia; Lohse, Anne; Quartier, Pierre; Kahan, Andre; Deslandre, Chantal Job	Impact of juvenile idiopathic arthritis on quality of life during transition period at the era of biotherapies.	English	No	Reports excluded on basis of title and abstract
1457	2018	Schaeffer, Christine; Teter, Caroline; Finch, Emily A.; Hurt, Courtney; Keeter, Mary Kate; Liss, David T.; Rogers, Angela; Sheth, Avani; Ackermann, Ronald	A pragmatic randomized comparative effectiveness trial of transitional care for a socioeconomically diverse population: Design, rationale and baseline characteristics	English	No	Reports excluded on basis of title and abstract
1458	2013	Knapp, Caprice; Huang, I-Chan; Hinojosa, Melanie; Baker, Kimberly; Sloyer, Phyllis	Assessing the congruence of transition preparedness as reported by parents and their adolescents with special health care needs.	English	No	Reports excluded on basis of title and abstract
1459	2017	Dale, Craig M.; King, Judy; Amin, Reshma; Katz, Sherri; Mckim, Douglas; Road, Jeremy; Rose, Louise	Health transition experiences of Canadian ventilator-assisted adolescents and their family caregivers: A qualitative interview study	English	No	Reports excluded on basis of title and abstract
1460	2014	Shaw, K. L.; Watanabe, A.; Rankin, E.; McDonagh, J. E.	Walking the talk. Implementation of transitional care guidance in a UK paediatric and a neighbouring adult facility	English	No	Reports excluded on basis of title and abstract
1461	2015	Smith, Kathryn A.; Macias, Kristy; Bui, Kim; Betz, Cecily L.	Brief Report: Adolescents' Reasons for Participating in a Health Care Transition Intervention Study	English	No	Reports excluded on basis of title and abstract
1462	2011	Rutishauser, Christoph; Akre, Christina; Suris, Joan-Carles	Transition from pediatric to adult health care: expectations of adolescents with chronic disorders and their parents	English	No	Reports excluded on basis of title and abstract
1463	2017	van Rheenen, Patrick F.; Aloi, Marina; Biron, Irit Avni; Carlsen, Katrine; Cooney, Rachel; Cucchiara, Salvatore; Cullen, Garret; Escher, Johanna C.; Kierkus, Jaroslaw; Lindsay, James O.; Roma, Eleftheria; Russell, Richard K.; Sieczkowska-Golub, Joanna; Harbord, Marcus	European Crohn's and Colitis Organisation Topical Review on Transitional Care in Inflammatory Bowel Disease	English	No	Reports excluded on basis of title and abstract
1464	2018	Signorini, Giulia; Singh, Swaran P.; Marsanic, Vlatka Boricevic; Dieleman, Gwen; Dodig-Curkovic, Katarina; Franic, Tomislav; Gerritsen, Suzanne E.; Griffin, James; Maras, Athanasios; McNicholas, Fiona; O'Hara, Lesley; Purper-Ouakil, Diane; Paul, Moli; Russet, Frederick; Santosh, Paramala; Schulze, Ulrike; Street, Cathy; Tremmery, Sabine; Tuomainen, Helena; Verhulst, Frank; Warwick, Jane; de Girol…	The interface between child/adolescent and adult mental health services: results from a European 28-country survey	English	No	Reports excluded on basis of title and abstract
1465	2019	Son, Jane; Debono, Deborah; Leitner, Robert; Lenroot, Rhoshel; Johnson, Julie	Pass the parcel: Service provider views on bridging gaps for youth with dual diagnosis of intellectual disability and mental health disorders in regional areas.	English	No	Reports excluded on basis of title and abstract
1466	2018	Kuo, Alice A.; Ciccarelli, Mary R.; Sharma, Niraj; Lotstein, Debra S.	A Health Care Transition Curriculum for Primary Care Residents: Identifying Goals and Objectives	English	No	Reports excluded on basis of title and abstract
1467	2018	van Pelt, P. A.; Dolhain, R. J. E. M.; Kruize, A. A.; Ammerlaan, J. W.; Hazes, J. W.; Bijlsma, J. W. J.; Wulffraat, N. M.	Disease activity and dropout in young persons with juvenile idiopathic arthritis in transition of care: a longitudinal observational study	English	No	Reports excluded on basis of title and abstract
1468	2022	Kocjancic, Dasa; Battelino, Nina; Oblak, Manca; Novljan, Gregor	Psychosocial impact of structured transfer of adolescents with kidney transplants to adult services: An interventional national cohort study	English	No	Reports excluded on basis of title and abstract
1469	2017	Fu, Nancy; Jacobson, Kevan; Round, Andrew; Evans, Kathi; Qian, Hong; Bressler, Brian	Transition clinic attendance is associated with improved beliefs and attitudes toward medicine in patients with inflammatory bowel disease.	English	No	Reports excluded on basis of title and abstract
1470	2011	van Staa, AnneLoes; On Your Own Feet Res Grp	Unraveling triadic communication in hospital consultations with adolescents with chronic conditions: The added value of mixed methods research	English	No	Reports excluded on basis of title and abstract
1471	2004	McDonagh, JE; Southwood, TR; Shaw, KL; British Paediat Rheumatology Grp	Unmet education and training needs of rheumatology health professionals in adolescent health and transitional care	English	No	Reports excluded on basis of title and abstract
1472	2017	Hengartner, Michael P; Passalacqua, Silvia; Andreae, Andreas; Rossler, Wulf; von Wyl, Agnes	The role of perceived social support after psychiatric hospitalisation: Post hoc analysis of a randomised controlled trial testing the effectiveness of a transitional intervention.	English	No	Reports excluded on basis of title and abstract
1473	2013	Hunt, Susan; Sharma, Niraj	Pediatric to adult-care transitions in childhood-onset chronic disease: hospitalist perspectives.	English	No	Reports excluded on basis of title and abstract
1474	2018	Toft, Alex; Taylor, Rachel; Claridge, Lee; Clowes, Charlotte; Ferguson, James; Hind, Jonathon; Jones, Rebecca; McClean, Patricia; McKiernan, Patrick; Samyn, Marianne; Coad, Jane	The Experiences of Young Liver Patients Transferring From Children's to Adult Services and Their Support Needs for a Successful Transition.	English	No	Reports excluded on basis of title and abstract
1475	2015	Durkin, Emily T.; Zurakowski, David; Rangel, Shawn J.; Lillehei, Craig W.; Fishman, Laurie N.	Passing the baton: The pediatric surgical perspective on transition	English	No	Reports excluded on basis of title and abstract
1476	2015	Lyons, Sarah K.; Helgeson, Vicki S.; Witchel, Selma F.; Becker, Dorothy J.; Korytkowski, Mary T.	PHYSICIANS' SELF-PERCEPTIONS OF CARE FOR EMERGING ADULTS WITH TYPE 1 DIABETES	English	No	Reports excluded on basis of title and abstract
1477	2013	Goossens, Eva; Fleck, Desiree; Canobbio, Mary M.; Harrison, Jeanine L.; Moons, Philip	Development of an international research agenda for adult congenital heart disease nursing	English	No	Reports excluded on basis of title and abstract
1478	2020	Eros, Adrienn; Veres, Gabor; Tarnok, Andras; Dohos, Dora; Otto, Caroline; Szakacs, Zsolt; Hegyi, Peter; Vincze, Aron; Sarlos, Patricia	A Cross-Sectional Survey on the Transitional Care of Adolescents with Inflammatory Bowel Disease in Hungary.	English	No	Reports excluded on basis of title and abstract
1479	2013	van Laar, M.; Glaser, A.; Phillips, R. S.; Feltbower, R. G.; Stark, D. P.	The impact of a managed transition of care upon psychosocial characteristics and patient satisfaction in a cohort of adult survivors of childhood cancer	English	No	Reports excluded on basis of title and abstract
1480	2019	Shackleford, Jenna L.; Kelley, Susan J.; Spratling, Regena	Applying the Self-determination Theory to Health-related Quality of Life for Adolescents with Congenital Heart Disease	English	No	Reports excluded on basis of title and abstract
1481	2018	Howard, A. Fuchsia; Kazanjian, Arminee; Pritchard, Sheila; Olson, Rob; Hasan, Haroon; Newton, Kelly; Goddard, Karen	Healthcare system barriers to long-term follow-up for adult survivors of childhood cancer in British Columbia, Canada: a qualitative study	English	No	Reports excluded on basis of title and abstract
1482	2010	Souza, Luciene Guimaraes de; Santos, Ricardo Ventura; Coimbra, Carlos Everaldo Alvares Jr	[Age structure, natality and mortality of the Xavante indigenous people of Mato Grosso State, Brazilian Amazon].	English	No	Reports excluded on basis of title and abstract
1483	2022	Yan, Justin; Azzam, Dimah; Columbus, Melanie; Van Aarsen, Kristine; Liu, Selina; Spaic, Tamara; Shepherd, Lisa; Network Canadian Emergency Researc	Experience of emergency department patients after a visit for hyperglycaemia: implications for communication and factors affecting adherence postdischarge	English	No	Reports excluded on basis of title and abstract
1484	2021	Johnson, Lara E.; Lee, Matthew J.; Turner-Moore, Tamara; Tate, Lydia R. Grinsted; Brooks, Alenka J.; Tattersall, Rachel S.; Jones, Georgina L.; Lobo, Alan J.	Systematic Review of Factors Affecting Transition Readiness Skills in Patients with Inflammatory Bowel Disease	English	No	Reports excluded on basis of title and abstract
1485	2019	Njuguna, Irene Nyambura	From Pediatric to Adolescent HIV: Mortality, Viral Suppression and Transition to Adult Care	English	No	Reports excluded on basis of title and abstract
1486	2022	Liddle, David; Balsara, Sheri; Hamann, Karin; Christopher, Adam; Olivieri, Laura; Loke, Yue-Hin	Combining patient-specific, digital 3D models with tele-education for adolescents with CHD	English	No	Reports excluded on basis of title and abstract
[truncated: 1,080 more rows]
