# Supplementary material for: Assessment tools for transition readiness in adolescents with inflammatory bowel disease: A scoping review
Source: PLoS One. 2025 Jan 7;20(1):e0317109. doi: 10.1371/journal.pone.0317109 (PMC11706401; doi:10.1371/journal.pone.0317109)
Supplement: S3 Table — (XLSX) [file pone.0317109.s003.xlsx]

## Sheet: Sheet1
S3 Table. All data extracted from each study for this scoping review(n=21)
Number	Article title	Assessment tool	Publication year	Country	Language of assessment tool	Development procedures	Content of assessment tool	Reliability	Validity	Use instruction	Study subject	Addition
1	Measuring the transition readiness of youth with special healthcare needs: validation of the TRAQ--Transition Readiness Assessment Questionnaire	Transition Readiness Assessment Questionnaire（TRAQ)-29items	2011	USA	English	We selected nine questionnaires or checklists that covered a broad range of content.We utilized a list-serve from the University of Florida on Health Care Transition to identify providers working in transition health programs. Those willing to participate were asked to rate each question from 1 to 5, with 1 not important and 5 highly important, to the process of healthcare transition.Using a near…	29 items scattered across the following 2 domains: Self-management，Self-Advocacy	Scores for two domains were moderately correlated (r=0.46, p<.0001).Both domains had high internal consistency, with a Cronbach’s alpha of 0.92 for Self-Management and 0.82 for Self-Advocacy. The Cronbach’s alpha for the entire 29-item questionnaire was 0.93.	The first and second factors account for 68% of the total variance in the transition readiness measurement. For Self -Management, older age(p<.0001) and a primary diagnosis of an activity-limiting health condition (vs. mental illness/cognitive impairment) (p<.0001) were associated with higher scores. For Self-Advocacy, a primary diagnosis of activity-limiting health condition (p=0.007) and female…	Likert 5(scored from 1 = low readiness to 5 = high readiness)	192 YSHCN aged 16–26 years in three primary diagnostic categories：Activity Limiting Physical Condition, Cognitive Impairment, and Mental Health Condition from two outpatient clinics, the Jacksonville Health and Transition Services (JaxHATS) Clinic at the University of Florida, Jacksonville, and the Cystic Fibrosis (CF) Center at Children’s Hospital Boston.	_
2	A Clinical Tool to Measure the Components of Health-Care Transition from Pediatric Care to Adult Care: The UNCTRxANSITION Scale	The UNCTRxANSITION Scale	2012	USA	English	Item and scale development of the UNC TRxANSITION Scale was informed by two theoretical models, available literature, and expert opinion interviews and feedback from youth with chronic conditions, their parents, and interdisciplinary collaboration. Through an iterative process, three versions of the scale were piloted on a total of 185 adolescents and emerging adults with different chronic illnes…	33 items scattered across the following 10 domains: Type of illness, Rx¼medications, Adherence, Nutrition, Self-management, Informed-reproduction, Trade/school, Insurance, Ongoing support, and New health providers.	This resulted in a weighted kappa statistic of 0.71 (95% CI: 0.64, 0.77), suggesting good inter-rater reliability of the scoring of the scale. The alpha coefficients for the subscales ranged from 0.34 to 0.74.	Content and construct validity were satisfactory.	A simple procedure such that each domain is equal to 1 point, thus resulting in a 10-point total score with higher scores reflecting a higher degree ofhealth-care transition readiness. The scores (i.e., 0, 0.5, 1) for items within a domain are weighted such that the total will equal to a total domain score of 1. Consequently, scores are calculated for each specific domain, with a range of 0–1, an…	128 adolescents and young adults, ranging in age from 12 to 20. IBD 46，CKD/HTN 51，Renal transplant 11，SLE 1，SCD 13, Diabetes mellitus 6.	It requires approximately 7–8 min to administer.The univariate linear regression yielded a beta coefficient of 1.08 (p < 0.0001),indicating that the total score increased with advancing age.
3	The Transition Readiness Assessment Questionnaire (TRAQ): Its Factor Structure, Reliability, and Validity	TRAQ	2014	USA	English	In the first stage of the study, we reduced the number of items using nonresponse analysis and EFA. Using the second sample of data from 221 patients collected 18 months after the first sample, we conducted CFA. In the third step in the analysis, we conducted reliability and criterion validity testing.	20-item scale with 5 identified subscales: Managing Medications; Appointment Keeping; Tracking Health Issues; Talking With Providers; Managing Daily Activities	The overall scale has high reliability overall (Cronbach’s alpha 0.94)Managing Medications (0.86)，Appointment Keeping (0.90), Tracking Health Issues(0.77), Talking With Providers (0.80), and Managing Daily Activities (0.67).	EXPLORATORY FACTOR ANALYSIS：For the 20-item analysis, the 5 largest eigenvalues for the final EFAwere 21.36, 2.59, 1.24, 1.07, and 0.92. The next largest eigenvalue was 0.47.EXPLORATORY FACTOR ANALYSIS：The addition of more factors based on the residual covariances did not improve fit or lead to substantively interpretable constructs. The P value for goodness of fit was .15, the RMSEA (95% confide…	Likert 5(scored from 1 = low readiness to 5 = high readiness)	526 AYA with special health care needs aged 14 to 21 years. The surveys were collected during clinical care from a convenience sample of adolescents attending the University of Florida, JaxHATS in Jacksonville, FL; the Cystic Fibrosis (CF) Center at Boston Children’s Hospital and the University of North Carolina (UNC) STARx (Successful Transition to Adulthood with Rx=Treatment) Program.	_
4	Development and Validation of the Adolescent Assessment of Preparation for Transition (ADAPT): A Novel Patient Experience Measure	Adolescent Assessment of Preparation for Transition (ADAPT)	2015	USA	English	Adolescents from 3 samples (2 large Medicaid insurance plans [n=3000 each] and 1 large tertiary care pediatric hospital [n=623]) were mailed the survey. An iterative developmental process included focus groups and cognitive interviews, and validity was assessed using confirmatory factor analysis and ordinal reliability coefficients.	3 domain subscales and 26 items：Counseling on Transition Self-Management; Counseling on Prescription Medication; Transfer Planning.	The ordinal alpha：All constructs in all samples have an internal consistency of 0.70–0.99, with the exception of a single construct in one site (Counseling on Prescription Medication0.57, clinical program sample).	The goal of the CFA was to test the construct validity of the survey using a two-factor structure including: (1) Counseling on Transition Self-management (4 items – 2 levels) and (2) Counseling on Prescription Medication (3 items – 2 levels).the association between the two constructs in all 3 samples is also significant (p<.001)。The other fit statistics measured in the CFA（Comparative Fit Index (…	Dichotomous responses	780 Health Plan #1，575 Health Plan #2，293 Health Plan #2 aged from 16 to 17 years old with Complex Chronic or Non-Complex Chronic Health Condition.	_
5	Self-Management and Transition Readiness Assessment: Development, Reliability, and Factor Structure of the STARx Questionnaire	The Self-Management and Transition to Adulthood withRx = Treatment (STARx) Questionnaire	2015	USA	English	The development and pilot testing ofthe STARx Questionnaire took place with the assistance of 1219 AYAs with different chronic health conditions, inmultiple institutions and settings over three phases:item development, pilot testing, reliability and factor structuring.In Phase 1, items were written based on published transition models and policies (i.e., Got Transition), interviews with a number …	18-item STARx identified six factors: Medicationmanagement; Providercommunication; Engagement during appointments; Diseaseknowledge; Adult health responsibilities; Resource utilization	Internal Consistency:The alpha coefficient for the overall scale was 0.80, which indicates good overall internal consistency of the measure.The alpha coefficients for the subscales ranged from 0.44 to 0.74. Temporal Stability:There are no significant differences between days apart and total STARx scores.	Exploratory Factor Analysis(EFA): Examination of the eigenvalues and associated scree plot produced six primary factors accounting for 65% of the variance.	18 items organized in a Likert Scale format, with rating for each item ranging from 0 (Never, Very Hard, or Nothing) to 4 (Always, Very Easy, A Lot), with an additional answer choice of “I Do Not Take Medicines Right Now,” which is rated as a 5	194 youth with chronic conditions, ages 12 to 25 years. The most common diagnoses among participants were chronic kidney disease (32%), end-stage kidney disease (14%), inflammatory bowel disease (29%) and cystic fibrosis (12%).Participants with systemic lupus erythematosus (SLE), sickle cells disease, hypertension and HIV were also recruited.	The STARx was developmentally sensitive, with older patients scoring significantly higher on nearly every factor than younger patients. The administration time averaged approximately 2–3 min for patients to complete.
6	Assessing readiness for transition from paediatric to adult health care: Revision and psychometric evaluation of the ‘Am I ON TRAC for Adult Care’ questionnaire	Revised Am I ON TRAC for Adult Care Questionnaire	2015	Canada	English	A literature review informed the revisions. Construct validity was evaluated by Exploratory Factory Analysis; concurrent validity was assessed using the Psychosocial Maturity Index. Internal consistency was evaluated by computing Cronbach’s alpha estimates.	25 items, phrased as either knowledge（17） or behaviour（8） based statements.	Cronbach’s alpha coefficient for the 14-item unidimensional knowledge scale was 0.84.	Construct validity：EFA analyses were performed to estimate the number of components in the 17-item ON TRAC knowledge scale.The KMO measure of sampling adequacy was 0.84, indicating suitability for factor analysis and Bartlett’s test was significant (χ2 = 822.54, d.f. = 136, p < 0.001).The first component accounted for 30.3% of the explained variance, had item loadings ranging from 0.37–0.67, with…	The knowledge statements, which form the knowledge scale, use a four-point Likert-type scale (strongly disagree to strongly agree). The behaviour statements, grouped as an index, employ a five-point ordinal scale (never to always) and ask youth to report how frequently they engage in particular health related behaviours.	200 Youth ranged in age from 12–19 from four outpatient clinics at a paediatric hospital in Western Canada， with 36% from diabetes, 27% cardiology, 27% gastroenterology and 10% neurology.	The revised questionnaire has a Flesch-Kincaid reading level of 5.2, which is appropriate for youth 12 years and older.
7	Self-Management and Transition Readiness Assessment: Concurrent, Predictive and Discriminant Validation of the STARx Questionnaire	The Successful Transition to Adulthoodwith Therapeutics =Rx (STARx) Questionnaire	2015	USA	English	To examine concurrent validity, the STARx Questionnaire was compared to two other published transition readiness tools. Predictive validity was examined using linear regressions between the STARx Total Score and literacy, medication adherence, quality of life, and health services use.Discriminant validity was examined by comparing the performance of three chronic illness conditions on the STARx T…	6 domain subscales and 18 items：Medication management; Provider communication; Engagement during appointments; Disease knowledge; Adult health responsibilities; Resource utilization.	_	Concurrent Validity：The TRxANSITION Scale™ Total Score significantlycorrelatedwithevery score on the STARx Questionnaire, with the total scores for each scale having a moderate correlation coefficient。Every subscale of the TRAQ significantly correlated with every subscale of the STARx Questionnaire in the expected direction and pattern. Additionally, the STARx Total Score significantly correlated…	Scores range on each item from 0 (never, very hard, or nothing) to 4 (always, very easy, a lot), with an additional answer choice of“I Do Not Take Medicines Right Now,” which is rated as a 5. The total raw score can range from 0 to 90, with higher scores reflecting more intact Self-Management and Transition Readiness Assessment health care transition skills.	AYA with chronic health conditions whowere seen at six large health systems representing the north-east, south-east, and mid-west regions ofthe United States, or who came from several states in the USA to attend a community-based therapeutic camp in the southeast region ofthe country.	_
8	Cross-cultural adaptation of the Transition Readiness Assessment Questionnaire to Argentinian Spanish	TRAQ-5.0 Argentinian Spanish Version	2017	Argentina	Spanish	The method used for the cross-cultural adaptation of the questionnaire was that established by Beaton et al.,7 which includes the following steps: translation, first unified version, 1 to 3 back-translations, second unified version, field test in the target population, third unified version.	20 items divided into 5 domains: Managing Medications; Appointment Keeping; Tracking Health Issues; Talking with Providers; Managing Daily Activities.	_	_	Each item has 5 response options which are scored 1 to 5: 1 is equivalent to minimum autonomy and 5, to maximum autonomy.	14 to 21 who had chronic diseases, without cognitive impairment, and who were seen at the outpatient office of the Department of Pediatrics of Hospital Italiano de Buenos Aires	_
9	Validation of the Argentinian Spanish version of the Transition Readiness Assessment Questionnaire for adolescents with chronic conditions	TRAQ-5.0Argentinian Spanish Version	2017	Argentina	Spanish	At a first stage, patients aged 16 years or older who had successfully completed fifth grade of primary school between July 2014 and June 2015 were included. At a second stage, in line with the original tool, validation was extended to patients aged 14 years to 15 years and 11 months, from August 2015 to November 2015.10	20 items divided into 5 subscales: Managing Medications; Appointment Keeping; Tracking Health Issues; Talking with Providers; Managing Daily Activities.	Internal consistency (Cronbach’s alpha) for the overall score was 0.81.The alpha coefficients for the subscales ranged from 0.30 to 0.71（Appointment Keeping domain=0.71）.	Construct validity was demonstrated by testing different hypotheses (all p < 0.05): discrimination by age ≥ 16 years (3.01 vs. 3.34), sex(women: 3.38 > men: 3.12) and having plans for the future (without plans: 3.01 < with plans: 3.34);correlation with self-perception scale (r= 0.49）	Each item is rated 1 to 5 on a Likert scale, where 1 is minimum autonomy and 5 is maximum autonomy. The questionnaire is designed to be self-administered.	191Patients with chronic conditions aged 14 years or older treated at the Hospital Nacional de Pediatría Garrahan Hospital.(Gastro.=23)	Feasibility：The majority of patients (96.3%) understood the TRAQ 5.0 questionnaire and completed it correctly, in self-administered modality, in a short time (median: 5 minutes), with little or no help (81%)。
10	Expand your HEADS, follow the THRxEADS!	THRxEADS	2017	Canada	English	Not reported	30 items divided into 7 domains: T – Transition（5）、H – Home（4）、Rx – Medication and Treatment（5）、E – Education and Eating（5）、A – Activities and Affect（6）、D – Drugs（2）、S – Sexuality（3）	_	_	_	_	_
11	Initial Development and Validation of a Transition Readiness Scale for Adolescents with Inflammatory Bowel Disease	“Transition Readiness Measure” (TRM) for adolescents with IBD	2019	Israel	Hebrew	Based on a review of the medical literature, three domains were hypothesized as being important to the transition process and assessing adolescents’ ability to become more independent in caring for their illness: perceived knowledge regarding illness (domain 1), perceived self-efficacy regarding illness (domain 2), and perception of medical care (domain 3)Items were reviewed for face validation b…	16 items divided into 3 subscales: 6 items were found to fit domain 1 (perceived knowledge regarding illness), 5 items were found to fit domain 2 (perceived self-efficacy), and 5 items were found to fit domain 3 (perception of medical care).	The internal consistency was good for all three questionnaire domains with Cronbach’s α ranging from 0.77 to 0.84 across the domains. Cronbach’s α for the entire questionnaire was 0.84	The sample was found to be suitable for factor analysis(the Kaiser − Meyer − Olkinmeasure of sampling adequacy =0 691).	A Likert scale ranging from 1 “disagree” to 5 “agree.”	63 subjects, adolescents aged 12-21 yrs, their parents, and their physicians from four different pediatric IBD centers from around Israel (“Hadassah-Hebrew University Medical Center,” Jerusalem, “Shaarei Zedek” Medical Center, Jerusalem, “Wolfson Medical Center,” Holon/Tel Aviv, and “Schneider Children's Medical Center,” Petach Tikva).	Domain 2 (perceived self-efficacy), however, showed a consistent increase in mean TR scores across all age groups and for all populations(adolescents, parents, or physicians)。Validation of a novel TR measurement for adolescents with IBD demonstrated a good correlation between patients and parents.
12	Assessment of knowledge and autonomy for the transition from adolescent toward adult care	State assessment questionnaire for transition	2020	Chile	Spanish	Based on international questionnaires, a self-report instrument was designed which was subjected to content validity by experts, and then to comprehension and feasibility tests in a pilot group. Subsequently, construct and reliability validation were performed through a factorial analysis after applied it to adolescents living with a chronic illness.	24 items divided into 6 domains:“daily activities” (3 items), “aspects of my illness” (4 items), “management and use of medications” (4 items initially),“practical aspects of health care” (6 items), “involvement in the health checkup” (4 items), and “transfer”(3 items)	Component 1 involves items related to “Aspects of my Illness” and “Management and Use of Medications”, while Component 2 includes “Practical Aspects of Health Care”, “Involvement in the Health Checkup”, and “Daily Activities”.Component 1 Cronbach’s alpha α = 0.68 and Component 2 Cronbach’s alpha α = 0.66. These indicate reliability just bellow the acceptable minimum (weak level).The alpha coeffic…	Content validity：Within the I-CVI, 20 excellent and 3 good items were obtained. Item 2 “Do I do chores to help at home?” did not meet the necessary relevance criteria.Feasibility and understanding validity：All（8） participants were able to answer version n°4 of the questionnaire, taking between 6 and 10 minutes.Construct validity：The overall Kaiser- Meyer-Olkin (KMO) measure was 0.75 with individu…	Likert 5(scored from 1 = low readiness to 5 = high readiness)(scored from 1 = low readiness to 5 = high readiness)	168 patients aged from 12 to 19 with a chronic condition. The mean age was 14.4 years (SD = 1.66), with a median of 14 years (range 12-19). 66% were females. In total, the patients were being treated by 21 cli- nical departments (Oncology, Pulmonary, Plastic Surgery, Endocrinology, Nephrology, Immunology, and Gastroenterology, among others).	We reported the psychometric properties of the instrument, proving the validity of the construct and reliability for 9 of the 24 items, which represents an insufficient validation. This should be considered at the time of its application in the clinical practice.
13	Validation of the “Good2Go”: the first French-language transition readiness questionnaire	Good2Go	2020	France	French	Content and construct validity were examined using factorial and Rasch analysis (structural validity), Spearman’s correlation, and Mann-Whitney test (external validity). Cronbach’s α and intra-class correlation coefficients explored reliability. Cognitive interviews assessed wording comprehension and item appropriateness.	20 items divided into 3 domains: Health self-advocacy; Knowledge about chronic conditions; Self-management skills.	Cronbach’s α was 0.85, 0.72, and 0.77 in domains 1, 2, and 3.Test-retest reliability at 0.76, 0.70, and 0.80 for domains 1, 2, and 3.	Construct validity：Exploratory factor analysis resulted in 3 factors(eigenvalue > 1) explaining more than 90% of item variance. Factorial structure was consistent among analyses with various imputation methods.external validity：Good2Go domain scores were significantly higher in participants over 17 years of age, indicating satisfactory external validity.	For each domain, when at least 50%ofitems were answered, a domain score was calculated using the mean score of answered items (for each domain: sum ofanswered items scores divided by the number of answered items). Mean domain scores were then multiplied by 20 to obtain final scores from 0 (poorest transition readiness) to 100 (best transition readiness). “Non-applicable” responses were treated as…	321 participants (boys = 51%; mean age = 16.4 years (standard deviation = 1.5; min = 14.0; max = 18.0); Canada = 51.1%) with a chronic condition(type 1 diabetes, inflammatory bowel disease, cystic fibrosis, epilepsy, juvenile idiopathic arthritis).	Face validity：individual cognitive semi-structured interviews (think aloud approach) in 5 adolescents (13–16 years) with chronic condition who were asked if items were understandable and adequately referred to relevant aspects of transition, and, if necessary, to suggest new wordings.
14	Validation of the Japanese Transition Readiness Assessment Questionnaire	TRAQ	2020	Japan	Japanese	This study consisted of the following two stages: development of a Japanese version of the TRAQ (hereafter, Japanese TRAQ) and confirmation of its validity and reliability (main survey).	23 items divided into 4 domains: Managing medications(6); Keeping appointment(7); Tracking health issues(4); Talking with providers(6)	Cronbach’s alpha coefficients were 0.94 overall and 0.8–0.96 for each of the four domains.	Face validity：Mean response time was 3 min 57 s (range, 2 min 24 s–6 min 20 s; only for responses to the Japanese TRAQ).construct validity：The known-groups analysis revealed that older participants (r = 0.23, P = 0.044), those having knowledge of the disease name (yes [4.0] vs no [3.4]; P < 0.001), and making unaccompanied hospital visits (with parent/others [3.7] vs alone [4.4]; P <0.001) had si…	Likert 5(scored from 1 = low readiness to 5 = high readiness)(scored from 1 = low readiness to 5 = high readiness)	76 participants aged 16-20 who were either attending one of the two participating university hospitals or were members of the Patient Association for Congenital Heart Disease.The main diseases were kidney disease (n = 32), CHD (n =26), and others (n = 18)	_
15	Checklist for follow-up of adolescents with chronic illness. A monitoring tool to help prepare the transition from pediatric to adult care	Checklist for follow-up of adolescents with chronic illness	2021	France	French	To help the specialized teams, an expert panel drafted a checklist of topics to be addressed throughout adolescence. First a review of the literature was made on the specific needs and characteristics of adolescents followed for chronic illness and the subject of transition. Finally the checklist was validated by a evaluating group (HL, HS, ASL, MD, ACG) made up also of pediatricians and general …	25 items divided into 3 domains:HEADSS；Chronic illness items；Clinical examination	_	_	The first section of 13 items is part of the usual interview with an adolescent for any reason (see HEADSS) but with a focus on living with chronic illness. The next section of 10 items specifically concerns chronic illness, the last lines concern specific clinical examinations	A evaluating group (HL, HS, ASL, MD, ACG) made up of pediatricians and general practioners specialized in adolescent medicine	_
16	TRAQ Changes: Improving the Measurement of Transition Readiness by the Transition Readiness Assessment Questionnaire.	TRAQ	2021	USA	English	In stage 1, starting with the TRAQ5.0 20-item, 5 domain subscale questionnaire, we eliminated the five lowest discriminating items using Item response theory (IRT) in MPlus v7.4,which eliminated the domain sub-scale Managing Daily Activities, and we e added 15 more difficult and better discriminating items. We added items to both to the remaining 4 domain subscales and created a new domain subsca…	4 domain subscales and 20 items：Managing medications; Keeping appointment; Tracking health issues; Talking with providers	Internal reliability improved for all subscales and the overall TRAQ scale (tau ranging between 0.76 and 0.94).	χ2(164) = 887.239, p <. 001, CFI = 0.943, TLI = 0.93, RMSEA = 0.0942 (90% CI: 0.090, 0. 114),WRMR= 1.111.	Likert 5(scored from 1 = low readiness to 5 = high readiness)	386 youth between 16 and 24 years old from the University of Florida, JaxHATS in Jacksonville, FL; the Cystic Fibrosis (CF) Center at Boston Children's Hospital and the University of North Carolina (UNC) Transition Program.	_
17	Validation of the RAISE (Readiness Assessment of Independence for Specialty Encounters) Tool: Provider-Based Transition Evaluation	Readiness Assessment of Independence for Specialty Encounters（RAISE）	2021	USA	English	Tool developers aimed to evaluate the content validity of the items on the RAISE tool through the application of a two-stage process: development and judgment. The validation process used expert panel evaluation to assess the items believed to measure the desired content in the nine age-based scales within the RAISE (Readiness Assessment of Independence for Specialty Encounters) tool. Experts in …	123 items consisting of Nine Developmental Scales (ages birth-2, 3–4, 5–6, 7–8, 9–11, 12–13, 14–15, 16–17, 18–21)(1) Disease Treatment and Healthy Living, and (2) Disease Understanding and Communication.25 items across the five psychosocial stressor scales	Developmental scales：modified kappas ranged from 0.74 (threshold) to 1.00 (excellent)。Psychosocial stressor scales：Modified kappas for all item ranged from 0.91 to 1.00 (excellent).	Developmental scales: I-CVI values ranged from 0.76 to 1.00. S-FVI is 0.81-0.96. Psychosocial stressor scales: I-CVI values ranged from 0.92 to 1.00, S-CVI is 0.98–1.00.	It is provided for healthcare professionals.	36 experts from the fields of transition and child development	_
18	Development and validation of Self-assessment Scale of Transition Readiness for Adolescents	Self-assessment Scale of Transition readiness for Adolescents(青少年过渡期准备自评量表)	2021	China	Chinese	采用文献回顾法、半结构访谈法建立量表条目池，通过三轮Delphi专家咨询法对量表进行修订，选取582例青少年慢性病患儿进行调查,并检测量表信效度。	６个维度、21个条目；疾病知识（３个条目）、就诊复查（４个条目）、药物管理（３个条目）、健康情况回溯（３个条目）、医／护患沟通（４个条目）、自我管理效能（４个条目）	总量表Cronbach’s alpha系数、分半信度和重测信度分别为0.821、0.869、0.851，各维度对应的 Cronbach’s alpha系数、分半信度和重测信度范围分别为0.806～0.868、0.812～0.919、0.827～0.906。	６个维度累积方差贡献率为79.753％；验证性因子分析显示模型拟合较好；量表水平的内容效度指数为0.936，条目水平的内容效度指数为0.833～1.000；效标关联效度分析，青少年过渡期准备总分与自我管理和过渡准备总分相关系数（ｒ）为0.437（p＜0.05），两问卷各维度得分的相关系数为0.301～0.598（均p＜0.05）	采用５级评分法，从“完全不会／完全不能／完全不了解”“不会／不能／不了解”“不能确定”“会／能／了解”“完全会／完全能／完全了解”分别赋分１～５分。	年龄14~16岁来自空军军医大学第二附属医院儿科就诊的青少年慢性病患儿:男274例，女308例；年龄15.02±0.83；罹患疾病：呼吸系统疾病152例，消化系统疾病106例，泌尿系统疾病85例，内分泌系统疾病93例，神经系统疾病79例，循环系统疾病67例。	_
19	Hungarian Linguistic, Cross-Cultural and Age Adaptation of Transition Specific Questionnaires in Patients with Inflammatory Bowel Disease	TRAQ, and STARx	2023	Hungary	Hungarian	Lin-guistic and cultural adaptation was carried out with the usage of reliability coefficients (Cronbach’s α coefficients, Spearman’s rank correlation), and with confirmatory factor analysis (CFA; root Mean Square Error of Approximation [RMSEA], Comparative Fit Index [CFI], and Tucker-Lewis Index[TLI]).	TRAQ modification：changes had to be made to the questions related to the local insurance system (Q9’Do you apply for health insurance if you lose your current coverage?’) STARx modification：Q4 and 15 have been deleted as they cannot be properly interpreted in Hungarian cultural environment and daily habits.	Cronbach’s α：TRAQ0.865；STARx-A0.415，STARx-P0.693 Test-retest: ρ (p)：TRAQ0.034 (0.779)；STARx-A0.787 (<0.001)，STARx-P0.778 (<0.001)	Confirmatory factor analysis (CFA）: Comparative Fit Index [CFI]：TRAQ0.977；STARx-A0.865，STARx-P0.878 Tucker-Lewis Index[TLI]：TRAQ0.972；STARx-A0.818，STARx-P0.836 root Mean Square Error of Approximation [RMSEA](CI)：TRAQ0.084(0.068–0.101)；STARx-A0.123(0.104–0.143)，STARx-P0.154(0.134–0.173)	Likert 5(scored from 1 = low readiness to 5 = high readiness)	112 Young people with IBD aged 15–19 years in nine hospitals in Hungary.	_
20	Validation and reference scores of the Transition Readiness Assessment Questionnaire in adolescent and young adult IBD patients	Dutch version of Transition Readiness Assessment Questionnaire（TRAQ-NL）	2023	Netherlands	Dutch	Following the COSMIN methodology, we conducted the translation, back-to back translation, pretesting, and validation of the final TRAQ-NL questionnaire. We used a RASCH model for structural validation, hypothesis testing for construct validity, and Cronbach's alpha to demonstrate reliability. Reference scores were calculated using percentiles.	4 domain subscales and 20 items：Managing medications; Keeping appointment; Tracking health issues; Talking with providers	Cronbach's alpha 0.87	Construct validation：The Rasch model (ranging from 0 to 1) showed that the TRAQ discriminated well between different levels of transfer readiness, with the best discrimination between low/absence (0) and high (0.75) levels of transfer readiness. Younger patients, concomitant illness, fewer visits to the transition clinic, and parental dependence were associated with significantly lower TRAQ scores	Each question is rated on a 5-point Likert scale, ranging from score 1 ("No, I don't know how") to score 5 ("Yes, I always do this when necessary"), with higher scores indicating better readiness for transition.	136 AYA with IBD from department of paediatric gastroenterology Erasmus MC-Sophia Children’s Hospital, median age 17.5 years (range 15.7-20.4), the median age at diagnosis was 14.5 years (IQR 3.07 (range 2.7-17.5)), 58.1% were male and 55.9% had CD.	Transition readiness was defined as low, moderate, adequate, or excellent in patients with TRAQ percentile scores <25th (< 3.375 mean item score), 25th-50th (3.375 - 3.9), 50th-90th (3.91- 4.7) or >90th (>4.7). The time to complete the TRAQ was about 5 minutes.
21	Translation and validation of the STARx questionnaire in transitioning Chinese adolescents and young adults with chronic health conditions	Self-Management and Transition to Adulthood with Rx = Treatment Questionnaire（STARx）	2023	China	Chinese	The present study translated, back-translated, and adapted the Self-Management and Transition to Adulthood with Rx = Treatment (STARx) Questionnaire. We examined the psychometric properties of this tool in a relatively large in-patient sample of AYAs with various chronic health conditions at a Chinese tertiary general hospital.	3 domain subscales and 13 items：Selfmanagement; Disease knowledge; Provider communication.	For the full scale, Cronbach's alpha =0.83. At a subscale level, Cronbach's alpha was 0.78 for self-management,0.80 for disease knowledge, 0.82 forprovidercommunication. and reliability with a two-week test-retest，For the full scale, ICC = 0.88, p < .001. At a subscale level, ICC was 0.80 for selfmanagement, 0.78 for disease knowledge, 0.80 for provider communication. For all subscales, p <.001.	Exploratory factor analysis (EFA)：The three factors together explained 50.16% of the total variance.Confirmatory factor analysis (CFA)：Regarding model fitindices, relative Chi-square = 2.43, RMSEA = 0.068 (90% CI = 0.054–0.081),SRMS = 0.065, CFI = 0.94, TLI = 0.93. Three indices (relative Chi-square, RMSEA, SRMS) met the criteria, while CFI and TLI were slightly lower than the cutoff value of 0.9…	18 items rated on a 5-point Likert scale (1=“never”, “nothing”,or “very hard”,5= “always”, “alot”,or “very easy”)For items related tomedication, an additional “N/A" response is included to capture situationswith no prescribed medicines. A higher total score indicates a higher level oftransition readiness.	624 AYAs aged 10–25 years , from the inpatient wards ofmultiple specialties ( endocrinology, hematology, nephrology, neurology, and ophthalmology) in a general hospital in Southwest China.	_
